# Supplementary material for: A cross-sectional study examining generalized anxiety disorder among healthcare workers during the COVID-19 pandemic within the Democratic Republic of the Congo
Source: PLOS Ment Health. 2025 Aug 18;2(8):e0000224. doi: 10.1371/journal.pmen.0000224 (PMC12798435; doi:10.1371/journal.pmen.0000224)
Supplement: S1 Data — (XLSX) [file pmen.0000224.s001.xlsx]

## Sheet: Print 1 - Data Set WORK.PRIN
Urban or Rural	What is the highest level of education you have completed?	Dichotomized Healthcare Worker	Professional Category	Do you have a chronic disease or are you otherwise immunocompromised?	How old are you? (Categorical)	Have you been vaccinated against COVID-19?	What is your current risk of getting infected with COVID-19	How severe would contracting COVID-19 be for you?	How susceptible do your consider yourself to an infection with COVID-19	Do you think COVID-19 as an illness exists in your province?	Have you been treated poorly during the COVID-19 pandemic because you are a health worker?	How often do you use: Conversations with family and friends for COVID-19 information?	GAD Score	Generalized Anxiety Disorder Scale - Dichotomized by Minimal Anxiety and Moderate to Severe Anxiety	Security Status	Housing Status	Gender
Urban	Graduated high school	Healthcare Worker	Health worker	No	18-25	No	Likely Perceived Risk of Infection	High Severity of Disease	Not Susceptible to Infection	Yes	No	Frequently	1	No or Minimal Anxiety	High Security	House or Apartment	Male
Urban	Associate's degree	Healthcare Worker	Health worker	No	26-30	Yes	Likely Perceived Risk of Infection	Not Particularly Serious Severity of Disease	Not Susceptible to Infection	Yes	No	Frequently	0	No or Minimal Anxiety	Low Security	House or Apartment	Male
Rural	Associate's degree	Healthcare Worker	Health worker	No	26-30	Yes	Unlikely Perceived Risk of Infection	Not Particularly Serious Severity of Disease	High Susceptibility to Infection	Yes	No	Frequently	1	No or Minimal Anxiety	Low Security	House or Apartment	Male
Urban	Bachelors degree	Healthcare Worker	Health worker	No	31-35	Yes	Unlikely Perceived Risk of Infection	Not Particularly Serious Severity of Disease	High Susceptibility to Infection	Yes	No	Frequently	0	No or Minimal Anxiety	Low Security	House or Apartment	Male
Urban	Associate's degree	Healthcare Worker	Health worker	No	36-40	Yes	Unlikely Perceived Risk of Infection	Not Particularly Serious Severity of Disease	Not Susceptible to Infection	Yes	No	Frequently	0	No or Minimal Anxiety	Low Security	House or Apartment	Male
Rural	Graduated high school	Healthcare Worker	Community health worker	No	26-30	Yes	Unlikely Perceived Risk of Infection	High Severity of Disease	High Susceptibility to Infection	Yes	No	Frequently	0	No or Minimal Anxiety	Low Security	House or Apartment	Male
Rural	Advanced degree	Not Healthcare Worker	Not currently in paid work	No	18-25	No	Likely Perceived Risk of Infection	High Severity of Disease	Not Susceptible to Infection	Yes	.	Frequently	0	No or Minimal Anxiety	Low Security	House or Apartment	Male
Urban	Graduated high school	Healthcare Worker	Community health worker	No	18-25	No	Unlikely Perceived Risk of Infection	Not Particularly Serious Severity of Disease	High Susceptibility to Infection	Yes	No	Frequently	1	No or Minimal Anxiety	Low Security	House or Apartment	Female
Rural	Less than high school graduate	Healthcare Worker	Community health worker	No	31-35	No	Likely Perceived Risk of Infection	High Severity of Disease	High Susceptibility to Infection	Yes	No	Frequently	2	No or Minimal Anxiety	Low Security	House or Apartment	Female
Rural	Less than high school graduate	Healthcare Worker	Community health worker	No	26-30	No	Likely Perceived Risk of Infection	High Severity of Disease	Not Susceptible to Infection	Yes	No	Frequently	0	No or Minimal Anxiety	Low Security	House or Apartment	Female
Rural	Associate's degree	Healthcare Worker	Community health worker	No	26-30	Yes	Unlikely Perceived Risk of Infection	Not Particularly Serious Severity of Disease	Not Susceptible to Infection	Yes	No	Frequently	0	No or Minimal Anxiety	Low Security	House or Apartment	Male
Rural	Associate's degree	Healthcare Worker	Community health worker	Yes	26-30	No	Likely Perceived Risk of Infection	Not Particularly Serious Severity of Disease	High Susceptibility to Infection	Yes	No	Frequently	0	No or Minimal Anxiety	Low Security	House or Apartment	Male
Rural	Graduated high school	Healthcare Worker	Community health worker	No	26-30	No	Likely Perceived Risk of Infection	High Severity of Disease	High Susceptibility to Infection	Yes	No	Frequently	2	No or Minimal Anxiety	Low Security	House or Apartment	Female
Rural	Graduated high school	Healthcare Worker	Community health worker	No	31-35	No	Likely Perceived Risk of Infection	Not Particularly Serious Severity of Disease	High Susceptibility to Infection	Yes	No	Frequently	0	No or Minimal Anxiety	Low Security	House or Apartment	Male
Urban	Graduated high school	Healthcare Worker	Community health worker	No	26-30	No	Likely Perceived Risk of Infection	Not Particularly Serious Severity of Disease	Not Susceptible to Infection	.	No	Frequently	0	No or Minimal Anxiety	Low Security	House or Apartment	Male
Urban	No education	Healthcare Worker	Community health worker	No	36-40	Yes	Likely Perceived Risk of Infection	High Severity of Disease	High Susceptibility to Infection	Yes	No	Frequently	0	No or Minimal Anxiety	Low Security	House or Apartment	Female
Rural	Graduated high school	Healthcare Worker	Community health worker	No	26-30	No	Likely Perceived Risk of Infection	High Severity of Disease	Not Susceptible to Infection	.	No	Frequently	0	No or Minimal Anxiety	Low Security	House or Apartment	Male
Urban	Associate's degree	Healthcare Worker	Community health worker	No	31-35	Yes	Unlikely Perceived Risk of Infection	Not Particularly Serious Severity of Disease	High Susceptibility to Infection	Yes	No	Frequently	0	No or Minimal Anxiety	Low Security	House or Apartment	Male
Rural	Graduated high school	Healthcare Worker	Community health worker	No	31-35	No	Likely Perceived Risk of Infection	High Severity of Disease	High Susceptibility to Infection	Yes	No	Frequently	4	No or Minimal Anxiety	Low Security	House or Apartment	Male
Rural	Less than high school graduate	Healthcare Worker	Community health worker	No	26-30	No	Likely Perceived Risk of Infection	High Severity of Disease	High Susceptibility to Infection	Yes	No	Frequently	0	No or Minimal Anxiety	Low Security	House or Apartment	Female
Urban	Bachelors degree	Not Healthcare Worker	Not currently in paid work	No	18-25	Yes	Unlikely Perceived Risk of Infection	Not Particularly Serious Severity of Disease	High Susceptibility to Infection	Yes	.	Frequently	4	No or Minimal Anxiety	Low Security	House or Apartment	Female
Urban	Associate's degree	Healthcare Worker	Community health worker	No	26-30	No	Likely Perceived Risk of Infection	High Severity of Disease	High Susceptibility to Infection	Yes	No	Frequently	4	No or Minimal Anxiety	Low Security	House or Apartment	Female
Urban	Graduated high school	Healthcare Worker	Community health worker	No	Under 18	No	Likely Perceived Risk of Infection	High Severity of Disease	High Susceptibility to Infection	Yes	No	Frequently	3	No or Minimal Anxiety	Low Security	House or Apartment	Male
Urban	Graduated high school	Healthcare Worker	Community health worker	No	31-35	No	Likely Perceived Risk of Infection	High Severity of Disease	Not Susceptible to Infection	Yes	No	Frequently	0	No or Minimal Anxiety	Low Security	House or Apartment	Female
Rural	Less than high school graduate	Healthcare Worker	Community health worker	No	36-40	Yes	Unlikely Perceived Risk of Infection	Not Particularly Serious Severity of Disease	High Susceptibility to Infection	Yes	No	Infrequently	2	No or Minimal Anxiety	Low Security	House or Apartment	Male
Rural	Less than high school graduate	Healthcare Worker	Community health worker	No	26-30	Yes	Unlikely Perceived Risk of Infection	High Severity of Disease	High Susceptibility to Infection	Yes	No	Infrequently	0	No or Minimal Anxiety	Low Security	House or Apartment	Male
Rural	Graduated high school	Not Healthcare Worker	Other	No	26-30	No	Unlikely Perceived Risk of Infection	Not Particularly Serious Severity of Disease	Not Susceptible to Infection	Yes	.	Infrequently	0	No or Minimal Anxiety	Low Security	House or Apartment	Male
Rural	Graduated high school	Not Healthcare Worker	Other	No	18-25	No	Unlikely Perceived Risk of Infection	High Severity of Disease	High Susceptibility to Infection	Yes	.	Infrequently	0	No or Minimal Anxiety	Low Security	House or Apartment	Male
Rural	Graduated high school	Healthcare Worker	Community health worker	No	26-30	Yes	Unlikely Perceived Risk of Infection	Not Particularly Serious Severity of Disease	Not Susceptible to Infection	Yes	No	Frequently	0	No or Minimal Anxiety	Low Security	House or Apartment	Male
Rural	Associate's degree	Healthcare Worker	Health worker	No	18-25	No	Unlikely Perceived Risk of Infection	High Severity of Disease	High Susceptibility to Infection	.	No	Frequently	0	No or Minimal Anxiety	Low Security	House or Apartment	Female
Urban	Graduated high school	Healthcare Worker	Community health worker	No	31-35	No	Likely Perceived Risk of Infection	High Severity of Disease	Not Susceptible to Infection	Yes	No	Frequently	0	No or Minimal Anxiety	Low Security	House or Apartment	Male
Rural	Associate's degree	Healthcare Worker	Community health worker	No	31-35	No	Likely Perceived Risk of Infection	High Severity of Disease	High Susceptibility to Infection	Yes	No	Frequently	0	No or Minimal Anxiety	Low Security	House or Apartment	Male
Urban	Graduated high school	Healthcare Worker	Health worker	No	36-40	Yes	Unlikely Perceived Risk of Infection	Not Particularly Serious Severity of Disease	Not Susceptible to Infection	Yes	No	Frequently	0	No or Minimal Anxiety	Low Security	House or Apartment	Male
Urban	Graduated high school	Healthcare Worker	Community health worker	Yes	36-40	No	Likely Perceived Risk of Infection	High Severity of Disease	High Susceptibility to Infection	Yes	No	Frequently	2	No or Minimal Anxiety	Low Security	House or Apartment	Female
Urban	Graduated high school	Not Healthcare Worker	Other	No	26-30	No	Likely Perceived Risk of Infection	Not Particularly Serious Severity of Disease	Not Susceptible to Infection	Yes	.	Frequently	2	No or Minimal Anxiety	Low Security	House or Apartment	Male
Rural	Associate's degree	Healthcare Worker	Health worker	No	18-25	Yes	Unlikely Perceived Risk of Infection	Not Particularly Serious Severity of Disease	Not Susceptible to Infection	Yes	No	Frequently	0	No or Minimal Anxiety	High Security	House or Apartment	Male
Rural	Associate's degree	Healthcare Worker	Health worker	No	26-30	Yes	Likely Perceived Risk of Infection	Not Particularly Serious Severity of Disease	Not Susceptible to Infection	Yes	No	Frequently	0	No or Minimal Anxiety	High Security	House or Apartment	Male
Rural	Graduated high school	Not Healthcare Worker	Other	No	18-25	Yes	Likely Perceived Risk of Infection	High Severity of Disease	High Susceptibility to Infection	Yes	.	Infrequently	0	No or Minimal Anxiety	Low Security	House or Apartment	Male
Rural	Less than high school graduate	Not Healthcare Worker	Other	No	36-40	No	Unlikely Perceived Risk of Infection	Not Particularly Serious Severity of Disease	Not Susceptible to Infection	.	.	Infrequently	0	No or Minimal Anxiety	Low Security	House or Apartment	Male
Rural	Less than high school graduate	Healthcare Worker	Community health worker	No	31-35	No	Unlikely Perceived Risk of Infection	High Severity of Disease	High Susceptibility to Infection	Yes	No	Frequently	0	No or Minimal Anxiety	Low Security	House or Apartment	Male
Rural	Graduated high school	Healthcare Worker	Community health worker	No	18-25	Yes	Unlikely Perceived Risk of Infection	Not Particularly Serious Severity of Disease	High Susceptibility to Infection	No	No	Frequently	0	No or Minimal Anxiety	Low Security	House or Apartment	Male
Rural	Graduated high school	Healthcare Worker	Health worker	No	26-30	Yes	Likely Perceived Risk of Infection	Not Particularly Serious Severity of Disease	High Susceptibility to Infection	Yes	No	Frequently	0	No or Minimal Anxiety	Low Security	House or Apartment	Male
Rural	Less than high school graduate	Healthcare Worker	Health worker	No	26-30	No	Likely Perceived Risk of Infection	High Severity of Disease	High Susceptibility to Infection	Yes	No	Frequently	0	No or Minimal Anxiety	Low Security	House or Apartment	Male
Rural	Graduated high school	Healthcare Worker	Community health worker	No	18-25	No	Unlikely Perceived Risk of Infection	High Severity of Disease	High Susceptibility to Infection	Yes	No	Frequently	0	No or Minimal Anxiety	Low Security	House or Apartment	Male
Rural	Graduated high school	Not Healthcare Worker	Other	Yes	18-25	No	Unlikely Perceived Risk of Infection	High Severity of Disease	High Susceptibility to Infection	.	.	Infrequently	0	No or Minimal Anxiety	Low Security	House or Apartment	Female
Rural	Graduated high school	Not Healthcare Worker	Other	No	36-40	Yes	Unlikely Perceived Risk of Infection	Not Particularly Serious Severity of Disease	High Susceptibility to Infection	Yes	.	Infrequently	0	No or Minimal Anxiety	Low Security	House or Apartment	Male
Rural	Graduated high school	Healthcare Worker	Community health worker	No	26-30	No	Likely Perceived Risk of Infection	High Severity of Disease	High Susceptibility to Infection	Yes	No	Infrequently	0	No or Minimal Anxiety	Low Security	House or Apartment	Male
Rural	Less than high school graduate	Healthcare Worker	Community health worker	Yes	36-40	Yes	Unlikely Perceived Risk of Infection	High Severity of Disease	High Susceptibility to Infection	Yes	No	Infrequently	0	No or Minimal Anxiety	Low Security	House or Apartment	Female
Rural	Graduated high school	Not Healthcare Worker	Other	No	Under 18	Yes	Unlikely Perceived Risk of Infection	Not Particularly Serious Severity of Disease	High Susceptibility to Infection	Yes	.	Frequently	0	No or Minimal Anxiety	Low Security	House or Apartment	Male
Rural	Associate's degree	Healthcare Worker	Health worker	No	31-35	No	Likely Perceived Risk of Infection	High Severity of Disease	High Susceptibility to Infection	Yes	No	Frequently	0	No or Minimal Anxiety	High Security	House or Apartment	Male
Rural	Associate's degree	Healthcare Worker	Health worker	No	31-35	Yes	Likely Perceived Risk of Infection	Not Particularly Serious Severity of Disease	High Susceptibility to Infection	Yes	No	Frequently	0	No or Minimal Anxiety	High Security	House or Apartment	Male
Rural	Graduated high school	Healthcare Worker	Health worker	No	31-35	No	Likely Perceived Risk of Infection	Not Particularly Serious Severity of Disease	Not Susceptible to Infection	Yes	No	Frequently	14	Moderate to Severe Anxiety	High Security	House or Apartment	Female
Rural	Associate's degree	Healthcare Worker	Health worker	No	31-35	No	Likely Perceived Risk of Infection	Not Particularly Serious Severity of Disease	Not Susceptible to Infection	Yes	No	Infrequently	0	No or Minimal Anxiety	High Security	House or Apartment	Male
Rural	Associate's degree	Healthcare Worker	Health worker	Yes	26-30	No	Likely Perceived Risk of Infection	High Severity of Disease	High Susceptibility to Infection	Yes	No	Frequently	0	No or Minimal Anxiety	High Security	House or Apartment	Male
Rural	Associate's degree	Healthcare Worker	Health worker	No	31-35	Yes	Unlikely Perceived Risk of Infection	Not Particularly Serious Severity of Disease	Not Susceptible to Infection	Yes	No	Frequently	0	No or Minimal Anxiety	High Security	House or Apartment	Male
Rural	Associate's degree	Healthcare Worker	Health worker	No	26-30	Yes	Likely Perceived Risk of Infection	Not Particularly Serious Severity of Disease	Not Susceptible to Infection	Yes	No	Frequently	0	No or Minimal Anxiety	High Security	House or Apartment	Male
Urban	Associate's degree	Healthcare Worker	Health worker	No	18-25	Yes	Likely Perceived Risk of Infection	Not Particularly Serious Severity of Disease	Not Susceptible to Infection	Yes	No	Frequently	0	No or Minimal Anxiety	High Security	House or Apartment	Male
Rural	Associate's degree	Healthcare Worker	Health worker	No	26-30	Yes	Likely Perceived Risk of Infection	Not Particularly Serious Severity of Disease	High Susceptibility to Infection	Yes	No	Infrequently	0	No or Minimal Anxiety	High Security	House or Apartment	Male
Urban	Graduated high school	Healthcare Worker	Community health worker	No	26-30	No	Likely Perceived Risk of Infection	High Severity of Disease	High Susceptibility to Infection	Yes	Yes	Frequently	0	No or Minimal Anxiety	High Security	House or Apartment	Female
Rural	Associate's degree	Healthcare Worker	Health worker	No	26-30	Yes	Likely Perceived Risk of Infection	Not Particularly Serious Severity of Disease	High Susceptibility to Infection	Yes	No	Frequently	0	No or Minimal Anxiety	Low Security	House or Apartment	Male
Rural	Graduated high school	Healthcare Worker	Health worker	No	26-30	No	Likely Perceived Risk of Infection	High Severity of Disease	High Susceptibility to Infection	Yes	No	Infrequently	0	No or Minimal Anxiety	Low Security	House or Apartment	Male
Urban	Associate's degree	Healthcare Worker	Health worker	No	26-30	Yes	Unlikely Perceived Risk of Infection	High Severity of Disease	High Susceptibility to Infection	Yes	No	Frequently	0	No or Minimal Anxiety	Low Security	House or Apartment	Male
Urban	Bachelors degree	Healthcare Worker	Community health worker	No	26-30	No	Likely Perceived Risk of Infection	Not Particularly Serious Severity of Disease	Not Susceptible to Infection	Yes	No	Frequently	0	No or Minimal Anxiety	Low Security	House or Apartment	Male
Urban	Associate's degree	Healthcare Worker	Health worker	No	18-25	Yes	Likely Perceived Risk of Infection	High Severity of Disease	High Susceptibility to Infection	Yes	No	Frequently	0	No or Minimal Anxiety	Low Security	House or Apartment	Male
Rural	Associate's degree	Healthcare Worker	Health worker	No	31-35	Yes	Unlikely Perceived Risk of Infection	Not Particularly Serious Severity of Disease	Not Susceptible to Infection	Yes	No	Frequently	0	No or Minimal Anxiety	Low Security	House or Apartment	Male
Rural	Bachelors degree	Not Healthcare Worker	Other	No	36-40	No	Likely Perceived Risk of Infection	High Severity of Disease	High Susceptibility to Infection	Yes	.	Infrequently	1	No or Minimal Anxiety	Low Security	House or Apartment	Male
Urban	Bachelors degree	Healthcare Worker	Health worker	No	31-35	No	Unlikely Perceived Risk of Infection	High Severity of Disease	High Susceptibility to Infection	Yes	No	Infrequently	0	No or Minimal Anxiety	Low Security	House or Apartment	Male
Rural	Graduated high school	Not Healthcare Worker	Not currently in paid work	No	18-25	No	Likely Perceived Risk of Infection	High Severity of Disease	High Susceptibility to Infection	Yes	.	Infrequently	0	No or Minimal Anxiety	Low Security	House or Apartment	Male
Rural	Less than high school graduate	Healthcare Worker	Community health worker	No	18-25	No	Likely Perceived Risk of Infection	High Severity of Disease	High Susceptibility to Infection	Yes	No	Infrequently	0	No or Minimal Anxiety	Low Security	House or Apartment	Male
Rural	Less than high school graduate	Healthcare Worker	Health worker	No	31-35	No	Unlikely Perceived Risk of Infection	High Severity of Disease	High Susceptibility to Infection	Yes	No	Infrequently	5	Moderate to Severe Anxiety	Low Security	House or Apartment	Female
Urban	Bachelors degree	Healthcare Worker	Health worker	No	26-30	No	Unlikely Perceived Risk of Infection	Not Particularly Serious Severity of Disease	High Susceptibility to Infection	Yes	No	Frequently	0	No or Minimal Anxiety	Low Security	House or Apartment	Male
Urban	Bachelors degree	Not Healthcare Worker	Other	No	31-35	Yes	Likely Perceived Risk of Infection	High Severity of Disease	High Susceptibility to Infection	Yes	.	Infrequently	0	No or Minimal Anxiety	Low Security	House or Apartment	Male
Urban	Graduated high school	Not Healthcare Worker	Public service/essential services/community leader	No	31-35	No	Likely Perceived Risk of Infection	High Severity of Disease	High Susceptibility to Infection	Yes	.	Infrequently	3	No or Minimal Anxiety	Low Security	House or Apartment	Male
Rural	Associate's degree	Not Healthcare Worker	Other	No	31-35	Yes	Likely Perceived Risk of Infection	High Severity of Disease	High Susceptibility to Infection	Yes	.	Frequently	0	No or Minimal Anxiety	Low Security	House or Apartment	Male
Rural	Graduated high school	Healthcare Worker	Community health worker	No	36-40	No	Likely Perceived Risk of Infection	High Severity of Disease	High Susceptibility to Infection	Yes	No	Infrequently	0	No or Minimal Anxiety	Low Security	House or Apartment	Male
Rural	Less than high school graduate	Healthcare Worker	Community health worker	No	31-35	No	Unlikely Perceived Risk of Infection	Not Particularly Serious Severity of Disease	High Susceptibility to Infection	No	No	Infrequently	0	No or Minimal Anxiety	Low Security	House or Apartment	Male
Rural	Graduated high school	Healthcare Worker	Community health worker	Yes	36-40	No	Unlikely Perceived Risk of Infection	High Severity of Disease	High Susceptibility to Infection	.	No	Frequently	4	No or Minimal Anxiety	Low Security	House or Apartment	Male
Rural	Graduated high school	Healthcare Worker	Health worker	No	26-30	Yes	Likely Perceived Risk of Infection	Not Particularly Serious Severity of Disease	Not Susceptible to Infection	Yes	No	Frequently	0	No or Minimal Anxiety	Low Security	House or Apartment	Male
Rural	Graduated high school	Not Healthcare Worker	Public service/essential services/community leader	No	26-30	No	Likely Perceived Risk of Infection	Not Particularly Serious Severity of Disease	High Susceptibility to Infection	Yes	.	Frequently	2	No or Minimal Anxiety	Low Security	House or Apartment	Male
Rural	Bachelors degree	Not Healthcare Worker	Other	No	18-25	No	Unlikely Perceived Risk of Infection	Not Particularly Serious Severity of Disease	Not Susceptible to Infection	No	.	Infrequently	0	No or Minimal Anxiety	Low Security	House or Apartment	Male
Urban	Less than high school graduate	Healthcare Worker	Community health worker	No	18-25	Yes	Unlikely Perceived Risk of Infection	Not Particularly Serious Severity of Disease	Not Susceptible to Infection	Yes	No	Infrequently	0	No or Minimal Anxiety	Low Security	House or Apartment	Female
Urban	Graduated high school	Healthcare Worker	Community health worker	No	31-35	Yes	Unlikely Perceived Risk of Infection	Not Particularly Serious Severity of Disease	Not Susceptible to Infection	Yes	No	Frequently	0	No or Minimal Anxiety	Low Security	House or Apartment	Female
Urban	Associate's degree	Healthcare Worker	Community health worker	No	Under 18	No	Likely Perceived Risk of Infection	Not Particularly Serious Severity of Disease	Not Susceptible to Infection	Yes	No	Frequently	0	No or Minimal Anxiety	Low Security	House or Apartment	Female
Urban	Graduated high school	Healthcare Worker	Community health worker	Yes	31-35	Yes	Unlikely Perceived Risk of Infection	Not Particularly Serious Severity of Disease	Not Susceptible to Infection	Yes	No	Frequently	0	No or Minimal Anxiety	Low Security	House or Apartment	Male
Urban	Graduated high school	Healthcare Worker	Community health worker	No	18-25	No	Likely Perceived Risk of Infection	High Severity of Disease	High Susceptibility to Infection	Yes	No	Infrequently	2	No or Minimal Anxiety	Low Security	House or Apartment	Female
Urban	Bachelors degree	Healthcare Worker	Community health worker	No	26-30	No	Unlikely Perceived Risk of Infection	Not Particularly Serious Severity of Disease	High Susceptibility to Infection	No	No	Frequently	0	No or Minimal Anxiety	Low Security	House or Apartment	Male
Urban	Graduated high school	Healthcare Worker	Community health worker	No	26-30	Yes	Likely Perceived Risk of Infection	Not Particularly Serious Severity of Disease	Not Susceptible to Infection	Yes	No	Frequently	0	No or Minimal Anxiety	Low Security	House or Apartment	Male
Rural	Graduated high school	Healthcare Worker	Community health worker	No	31-35	No	Likely Perceived Risk of Infection	High Severity of Disease	High Susceptibility to Infection	Yes	No	Infrequently	2	No or Minimal Anxiety	High Security	House or Apartment	Male
Rural	Less than high school graduate	Healthcare Worker	Community health worker	No	26-30	No	Likely Perceived Risk of Infection	Not Particularly Serious Severity of Disease	Not Susceptible to Infection	Yes	No	Infrequently	0	No or Minimal Anxiety	High Security	House or Apartment	Male
Rural	Less than high school graduate	Healthcare Worker	Community health worker	No	31-35	No	Likely Perceived Risk of Infection	High Severity of Disease	High Susceptibility to Infection	Yes	No	Infrequently	0	No or Minimal Anxiety	High Security	House or Apartment	Male
Rural	Associate's degree	Healthcare Worker	Health worker	No	36-40	Yes	Likely Perceived Risk of Infection	Not Particularly Serious Severity of Disease	Not Susceptible to Infection	Yes	No	Infrequently	0	No or Minimal Anxiety	Low Security	House or Apartment	Male
Rural	Bachelors degree	Healthcare Worker	Health worker	No	26-30	Yes	Likely Perceived Risk of Infection	Not Particularly Serious Severity of Disease	Not Susceptible to Infection	Yes	No	Frequently	0	No or Minimal Anxiety	Low Security	House or Apartment	Male
Urban	Associate's degree	Healthcare Worker	Community health worker	No	31-35	No	Likely Perceived Risk of Infection	Not Particularly Serious Severity of Disease	High Susceptibility to Infection	Yes	No	Infrequently	0	No or Minimal Anxiety	Low Security	House or Apartment	Male
Urban	Associate's degree	Not Healthcare Worker	Public service/essential services/community leader	No	26-30	No	Unlikely Perceived Risk of Infection	Not Particularly Serious Severity of Disease	Not Susceptible to Infection	Yes	.	Frequently	0	No or Minimal Anxiety	High Security	House or Apartment	Male
Urban	Associate's degree	Not Healthcare Worker	Not currently in paid work	No	Under 18	No	Unlikely Perceived Risk of Infection	Not Particularly Serious Severity of Disease	Not Susceptible to Infection	No	.	Infrequently	0	No or Minimal Anxiety	High Security	House or Apartment	Male
Urban	Graduated high school	Not Healthcare Worker	Not currently in paid work	No	18-25	No	Unlikely Perceived Risk of Infection	Not Particularly Serious Severity of Disease	Not Susceptible to Infection	Yes	.	Infrequently	0	No or Minimal Anxiety	High Security	House or Apartment	Male
Urban	Graduated high school	Not Healthcare Worker	Not currently in paid work	No	18-25	No	Unlikely Perceived Risk of Infection	Not Particularly Serious Severity of Disease	Not Susceptible to Infection	Yes	.	Frequently	0	No or Minimal Anxiety	High Security	House or Apartment	Male
Urban	Graduated high school	Not Healthcare Worker	Other	No	26-30	No	Likely Perceived Risk of Infection	Not Particularly Serious Severity of Disease	Not Susceptible to Infection	Yes	.	Infrequently	0	No or Minimal Anxiety	High Security	House or Apartment	Male
Rural	Associate's degree	Healthcare Worker	Health worker	No	36-40	No	Unlikely Perceived Risk of Infection	Not Particularly Serious Severity of Disease	Not Susceptible to Infection	Yes	Yes	Infrequently	0	No or Minimal Anxiety	High Security	House or Apartment	Male
Rural	Bachelors degree	Healthcare Worker	Health worker	No	26-30	No	Likely Perceived Risk of Infection	Not Particularly Serious Severity of Disease	Not Susceptible to Infection	Yes	No	Infrequently	0	No or Minimal Anxiety	High Security	House or Apartment	Male
Rural	Bachelors degree	Healthcare Worker	Health worker	Yes	31-35	Yes	Unlikely Perceived Risk of Infection	Not Particularly Serious Severity of Disease	Not Susceptible to Infection	Yes	Yes	Infrequently	0	No or Minimal Anxiety	High Security	House or Apartment	Male
Urban	Associate's degree	Healthcare Worker	Health worker	No	36-40	No	Likely Perceived Risk of Infection	Not Particularly Serious Severity of Disease	High Susceptibility to Infection	Yes	No	Infrequently	0	No or Minimal Anxiety	High Security	House or Apartment	Male
Rural	Associate's degree	Healthcare Worker	Health worker	No	Under 18	Yes	Likely Perceived Risk of Infection	Not Particularly Serious Severity of Disease	Not Susceptible to Infection	Yes	No	Infrequently	0	No or Minimal Anxiety	High Security	House or Apartment	Male
Rural	Associate's degree	Healthcare Worker	Health worker	Yes	26-30	Yes	Likely Perceived Risk of Infection	Not Particularly Serious Severity of Disease	Not Susceptible to Infection	Yes	No	Infrequently	0	No or Minimal Anxiety	High Security	House or Apartment	Male
Rural	Associate's degree	Healthcare Worker	Health worker	No	26-30	Yes	Likely Perceived Risk of Infection	Not Particularly Serious Severity of Disease	Not Susceptible to Infection	Yes	No	Frequently	0	No or Minimal Anxiety	High Security	House or Apartment	Female
Rural	Graduated high school	Not Healthcare Worker	Religious Leader	Yes	31-35	Yes	Unlikely Perceived Risk of Infection	Not Particularly Serious Severity of Disease	Not Susceptible to Infection	Yes	.	Infrequently	0	No or Minimal Anxiety	High Security	House or Apartment	Male
Rural	Associate's degree	Healthcare Worker	Health worker	No	26-30	Yes	Unlikely Perceived Risk of Infection	Not Particularly Serious Severity of Disease	Not Susceptible to Infection	Yes	Yes	Frequently	0	No or Minimal Anxiety	High Security	House or Apartment	Male
Rural	Associate's degree	Healthcare Worker	Health worker	No	26-30	Yes	Likely Perceived Risk of Infection	Not Particularly Serious Severity of Disease	Not Susceptible to Infection	Yes	No	Frequently	0	No or Minimal Anxiety	High Security	House or Apartment	Male
Rural	Associate's degree	Healthcare Worker	Health worker	No	26-30	Yes	Likely Perceived Risk of Infection	Not Particularly Serious Severity of Disease	Not Susceptible to Infection	Yes	No	Frequently	0	No or Minimal Anxiety	High Security	House or Apartment	Male
Rural	Associate's degree	Healthcare Worker	Health worker	No	26-30	Yes	Likely Perceived Risk of Infection	Not Particularly Serious Severity of Disease	Not Susceptible to Infection	Yes	Yes	Frequently	0	No or Minimal Anxiety	High Security	House or Apartment	Male
Rural	Graduated high school	Not Healthcare Worker	Public service/essential services/community leader	No	Under 18	Yes	Unlikely Perceived Risk of Infection	Not Particularly Serious Severity of Disease	Not Susceptible to Infection	Yes	.	Frequently	0	No or Minimal Anxiety	High Security	House or Apartment	Female
Urban	Graduated high school	Not Healthcare Worker	Not currently in paid work	No	36-40	No	Unlikely Perceived Risk of Infection	Not Particularly Serious Severity of Disease	Not Susceptible to Infection	Yes	.	Frequently	0	No or Minimal Anxiety	Low Security	House or Apartment	Male
Urban	Bachelors degree	Healthcare Worker	Health worker	No	31-35	No	Likely Perceived Risk of Infection	Not Particularly Serious Severity of Disease	High Susceptibility to Infection	Yes	Yes	Frequently	0	No or Minimal Anxiety	Low Security	House or Apartment	Male
Rural	Graduated high school	Healthcare Worker	Health worker	No	31-35	No	Likely Perceived Risk of Infection	High Severity of Disease	High Susceptibility to Infection	Yes	Yes	Frequently	0	No or Minimal Anxiety	Low Security	House or Apartment	Male
Urban	Associate's degree	Healthcare Worker	Health worker	No	31-35	Yes	Unlikely Perceived Risk of Infection	Not Particularly Serious Severity of Disease	Not Susceptible to Infection	Yes	Yes	Frequently	0	No or Minimal Anxiety	Low Security	House or Apartment	Male
Urban	Associate's degree	Healthcare Worker	Health worker	No	31-35	No	Likely Perceived Risk of Infection	Not Particularly Serious Severity of Disease	Not Susceptible to Infection	Yes	Yes	Frequently	0	No or Minimal Anxiety	Low Security	House or Apartment	Male
Rural	Associate's degree	Healthcare Worker	Health worker	No	36-40	No	Likely Perceived Risk of Infection	Not Particularly Serious Severity of Disease	Not Susceptible to Infection	Yes	Yes	Frequently	0	No or Minimal Anxiety	Low Security	House or Apartment	Male
Rural	Graduated high school	Healthcare Worker	Health worker	No	31-35	No	Likely Perceived Risk of Infection	High Severity of Disease	High Susceptibility to Infection	Yes	No	Frequently	0	No or Minimal Anxiety	Low Security	House or Apartment	Male
Urban	Associate's degree	Healthcare Worker	Health worker	No	36-40	Yes	Unlikely Perceived Risk of Infection	Not Particularly Serious Severity of Disease	Not Susceptible to Infection	Yes	Yes	Frequently	0	No or Minimal Anxiety	Low Security	House or Apartment	Male
Urban	Associate's degree	Healthcare Worker	Health worker	No	26-30	Yes	Unlikely Perceived Risk of Infection	Not Particularly Serious Severity of Disease	Not Susceptible to Infection	Yes	No	Frequently	0	No or Minimal Anxiety	Low Security	House or Apartment	Male
Urban	Graduated high school	Healthcare Worker	Health worker	No	18-25	No	Likely Perceived Risk of Infection	High Severity of Disease	High Susceptibility to Infection	Yes	No	Frequently	0	No or Minimal Anxiety	Low Security	House or Apartment	Female
Urban	Associate's degree	Healthcare Worker	Health worker	No	Under 18	No	Likely Perceived Risk of Infection	Not Particularly Serious Severity of Disease	Not Susceptible to Infection	Yes	No	Frequently	0	No or Minimal Anxiety	Low Security	House or Apartment	Female
Urban	Bachelors degree	Healthcare Worker	Health worker	No	26-30	Yes	Unlikely Perceived Risk of Infection	Not Particularly Serious Severity of Disease	Not Susceptible to Infection	Yes	Yes	Frequently	0	No or Minimal Anxiety	Low Security	House or Apartment	Male
Urban	Bachelors degree	Healthcare Worker	Health worker	No	31-35	Yes	Unlikely Perceived Risk of Infection	Not Particularly Serious Severity of Disease	Not Susceptible to Infection	Yes	Yes	Frequently	0	No or Minimal Anxiety	Low Security	House or Apartment	Male
Urban	Graduated high school	Healthcare Worker	Health worker	No	26-30	Yes	Likely Perceived Risk of Infection	Not Particularly Serious Severity of Disease	Not Susceptible to Infection	No	No	Frequently	0	No or Minimal Anxiety	Low Security	House or Apartment	Male
Urban	Bachelors degree	Healthcare Worker	Health worker	No	26-30	Yes	Likely Perceived Risk of Infection	Not Particularly Serious Severity of Disease	Not Susceptible to Infection	Yes	No	Frequently	0	No or Minimal Anxiety	Low Security	House or Apartment	Male
Urban	Graduated high school	Healthcare Worker	Health worker	No	26-30	No	Likely Perceived Risk of Infection	High Severity of Disease	High Susceptibility to Infection	Yes	No	Frequently	0	No or Minimal Anxiety	Low Security	House or Apartment	Male
Urban	Graduated high school	Healthcare Worker	Health worker	No	26-30	No	Likely Perceived Risk of Infection	High Severity of Disease	High Susceptibility to Infection	Yes	No	Frequently	0	No or Minimal Anxiety	Low Security	House or Apartment	Male
Rural	Associate's degree	Healthcare Worker	Health worker	Yes	18-25	No	Likely Perceived Risk of Infection	High Severity of Disease	High Susceptibility to Infection	Yes	No	Frequently	0	No or Minimal Anxiety	Low Security	House or Apartment	Male
Rural	Associate's degree	Healthcare Worker	Health worker	No	18-25	Yes	Likely Perceived Risk of Infection	Not Particularly Serious Severity of Disease	Not Susceptible to Infection	Yes	No	Frequently	0	No or Minimal Anxiety	Low Security	House or Apartment	Female
Urban	Associate's degree	Healthcare Worker	Health worker	No	31-35	Yes	Unlikely Perceived Risk of Infection	Not Particularly Serious Severity of Disease	Not Susceptible to Infection	Yes	Yes	Frequently	0	No or Minimal Anxiety	Low Security	House or Apartment	Male
Rural	Graduated high school	Healthcare Worker	Health worker	No	31-35	Yes	Unlikely Perceived Risk of Infection	Not Particularly Serious Severity of Disease	Not Susceptible to Infection	Yes	No	Frequently	0	No or Minimal Anxiety	Low Security	House or Apartment	Male
Urban	Associate's degree	Healthcare Worker	Health worker	No	18-25	Yes	Likely Perceived Risk of Infection	Not Particularly Serious Severity of Disease	Not Susceptible to Infection	Yes	No	Frequently	0	No or Minimal Anxiety	Low Security	House or Apartment	Male
Urban	Associate's degree	Healthcare Worker	Health worker	No	18-25	Yes	Likely Perceived Risk of Infection	Not Particularly Serious Severity of Disease	Not Susceptible to Infection	Yes	No	Frequently	0	No or Minimal Anxiety	Low Security	House or Apartment	Male
Urban	Associate's degree	Healthcare Worker	Health worker	No	26-30	Yes	Likely Perceived Risk of Infection	Not Particularly Serious Severity of Disease	Not Susceptible to Infection	Yes	No	Frequently	0	No or Minimal Anxiety	Low Security	House or Apartment	Male
Rural	Associate's degree	Not Healthcare Worker	Public service/essential services/community leader	No	31-35	Yes	Unlikely Perceived Risk of Infection	Not Particularly Serious Severity of Disease	High Susceptibility to Infection	Yes	.	Frequently	0	No or Minimal Anxiety	Low Security	House or Apartment	Male
Rural	Associate's degree	Not Healthcare Worker	Public service/essential services/community leader	No	31-35	Yes	Unlikely Perceived Risk of Infection	Not Particularly Serious Severity of Disease	Not Susceptible to Infection	Yes	.	Frequently	0	No or Minimal Anxiety	Low Security	House or Apartment	Male
Rural	Associate's degree	Healthcare Worker	Health worker	No	26-30	Yes	Likely Perceived Risk of Infection	Not Particularly Serious Severity of Disease	Not Susceptible to Infection	Yes	No	Frequently	4	No or Minimal Anxiety	Low Security	House or Apartment	Male
Urban	Associate's degree	Not Healthcare Worker	Not currently in paid work	No	26-30	Yes	Likely Perceived Risk of Infection	Not Particularly Serious Severity of Disease	High Susceptibility to Infection	Yes	.	Infrequently	0	No or Minimal Anxiety	Low Security	House or Apartment	Male
Urban	Associate's degree	Healthcare Worker	Health worker	No	18-25	No	Unlikely Perceived Risk of Infection	Not Particularly Serious Severity of Disease	High Susceptibility to Infection	Yes	No	Infrequently	0	No or Minimal Anxiety	Low Security	House or Apartment	Male
Rural	Associate's degree	Healthcare Worker	Health worker	No	26-30	No	Likely Perceived Risk of Infection	Not Particularly Serious Severity of Disease	High Susceptibility to Infection	Yes	No	Infrequently	4	No or Minimal Anxiety	Low Security	House or Apartment	Male
Rural	Associate's degree	Healthcare Worker	Health worker	No	36-40	No	Likely Perceived Risk of Infection	High Severity of Disease	High Susceptibility to Infection	Yes	No	Frequently	0	No or Minimal Anxiety	Low Security	House or Apartment	Male
Rural	Associate's degree	Not Healthcare Worker	Public service/essential services/community leader	No	26-30	No	Likely Perceived Risk of Infection	Not Particularly Serious Severity of Disease	High Susceptibility to Infection	Yes	.	Frequently	0	No or Minimal Anxiety	Low Security	House or Apartment	Female
Rural	Less than high school graduate	Not Healthcare Worker	Public service/essential services/community leader	No	26-30	No	Likely Perceived Risk of Infection	High Severity of Disease	High Susceptibility to Infection	Yes	.	Infrequently	0	No or Minimal Anxiety	Low Security	House or Apartment	Male
Rural	Associate's degree	Healthcare Worker	Health worker	No	36-40	No	Likely Perceived Risk of Infection	Not Particularly Serious Severity of Disease	High Susceptibility to Infection	Yes	No	Infrequently	0	No or Minimal Anxiety	Low Security	House or Apartment	Male
Urban	Associate's degree	Healthcare Worker	Health worker	No	26-30	No	Unlikely Perceived Risk of Infection	Not Particularly Serious Severity of Disease	High Susceptibility to Infection	Yes	No	Frequently	0	No or Minimal Anxiety	Low Security	House or Apartment	Male
Rural	Graduated high school	Healthcare Worker	Health worker	No	26-30	No	Likely Perceived Risk of Infection	High Severity of Disease	High Susceptibility to Infection	.	No	Infrequently	0	No or Minimal Anxiety	Low Security	House or Apartment	Male
Urban	Graduated high school	Healthcare Worker	Health worker	Yes	31-35	No	Likely Perceived Risk of Infection	Not Particularly Serious Severity of Disease	High Susceptibility to Infection	Yes	No	Frequently	0	No or Minimal Anxiety	Low Security	House or Apartment	Female
Urban	Advanced degree	Healthcare Worker	Health worker	No	26-30	No	Likely Perceived Risk of Infection	Not Particularly Serious Severity of Disease	High Susceptibility to Infection	Yes	No	Infrequently	0	No or Minimal Anxiety	Low Security	House or Apartment	Male
Urban	Associate's degree	Healthcare Worker	Health worker	No	18-25	No	Likely Perceived Risk of Infection	High Severity of Disease	High Susceptibility to Infection	Yes	No	Infrequently	0	No or Minimal Anxiety	Low Security	House or Apartment	Female
Urban	Bachelors degree	Healthcare Worker	Health worker	No	36-40	No	Unlikely Perceived Risk of Infection	Not Particularly Serious Severity of Disease	High Susceptibility to Infection	Yes	No	Frequently	0	No or Minimal Anxiety	Low Security	House or Apartment	Male
Rural	Associate's degree	Healthcare Worker	Health worker	Yes	26-30	No	Likely Perceived Risk of Infection	High Severity of Disease	High Susceptibility to Infection	Yes	Yes	Frequently	0	No or Minimal Anxiety	Low Security	House or Apartment	Male
Rural	Advanced degree	Healthcare Worker	Health worker	No	18-25	No	Likely Perceived Risk of Infection	Not Particularly Serious Severity of Disease	High Susceptibility to Infection	Yes	No	Frequently	0	No or Minimal Anxiety	Low Security	House or Apartment	Male
Rural	Graduated high school	Not Healthcare Worker	Public service/essential services/community leader	No	31-35	No	Unlikely Perceived Risk of Infection	Not Particularly Serious Severity of Disease	High Susceptibility to Infection	.	.	Infrequently	0	No or Minimal Anxiety	Low Security	House or Apartment	Male
Urban	Advanced degree	Healthcare Worker	Health worker	No	26-30	No	Likely Perceived Risk of Infection	Not Particularly Serious Severity of Disease	High Susceptibility to Infection	Yes	No	Infrequently	0	No or Minimal Anxiety	Low Security	House or Apartment	Male
Rural	Associate's degree	Healthcare Worker	Health worker	No	26-30	No	Likely Perceived Risk of Infection	High Severity of Disease	High Susceptibility to Infection	Yes	No	Infrequently	0	No or Minimal Anxiety	Low Security	House or Apartment	Male
Urban	Associate's degree	Healthcare Worker	Health worker	No	31-35	No	Likely Perceived Risk of Infection	High Severity of Disease	High Susceptibility to Infection	No	No	Infrequently	0	No or Minimal Anxiety	Low Security	House or Apartment	Male
Urban	Associate's degree	Healthcare Worker	Health worker	No	36-40	No	Likely Perceived Risk of Infection	High Severity of Disease	High Susceptibility to Infection	Yes	No	Frequently	0	No or Minimal Anxiety	Low Security	House or Apartment	Male
Urban	Associate's degree	Healthcare Worker	Health worker	No	36-40	Yes	Unlikely Perceived Risk of Infection	Not Particularly Serious Severity of Disease	High Susceptibility to Infection	Yes	No	Frequently	0	No or Minimal Anxiety	Low Security	House or Apartment	Male
Rural	Bachelors degree	Healthcare Worker	Health worker	No	18-25	Yes	Likely Perceived Risk of Infection	Not Particularly Serious Severity of Disease	Not Susceptible to Infection	Yes	No	Infrequently	0	No or Minimal Anxiety	High Security	House or Apartment	Male
Urban	Bachelors degree	Healthcare Worker	Health worker	No	31-35	Yes	Unlikely Perceived Risk of Infection	Not Particularly Serious Severity of Disease	High Susceptibility to Infection	Yes	No	Frequently	4	No or Minimal Anxiety	Low Security	House or Apartment	Male
Urban	Bachelors degree	Healthcare Worker	Health worker	No	26-30	Yes	Unlikely Perceived Risk of Infection	High Severity of Disease	High Susceptibility to Infection	Yes	No	Infrequently	8	Moderate to Severe Anxiety	Low Security	House or Apartment	Male
Rural	Associate's degree	Healthcare Worker	Health worker	No	36-40	No	Unlikely Perceived Risk of Infection	Not Particularly Serious Severity of Disease	Not Susceptible to Infection	Yes	No	Frequently	4	No or Minimal Anxiety	Low Security	House or Apartment	Male
Rural	Bachelors degree	Healthcare Worker	Health worker	No	26-30	No	Likely Perceived Risk of Infection	Not Particularly Serious Severity of Disease	High Susceptibility to Infection	Yes	No	Infrequently	5	Moderate to Severe Anxiety	Low Security	House or Apartment	Female
Rural	Bachelors degree	Healthcare Worker	Health worker	No	18-25	No	Likely Perceived Risk of Infection	High Severity of Disease	High Susceptibility to Infection	Yes	No	Frequently	2	No or Minimal Anxiety	Low Security	House or Apartment	Female
Rural	Bachelors degree	Healthcare Worker	Health worker	No	31-35	No	Likely Perceived Risk of Infection	Not Particularly Serious Severity of Disease	Not Susceptible to Infection	Yes	No	Frequently	4	No or Minimal Anxiety	Low Security	House or Apartment	Male
Rural	Associate's degree	Healthcare Worker	Health worker	No	31-35	No	Likely Perceived Risk of Infection	Not Particularly Serious Severity of Disease	High Susceptibility to Infection	Yes	No	Infrequently	0	No or Minimal Anxiety	Low Security	House or Apartment	Male
Urban	Bachelors degree	Healthcare Worker	Health worker	No	26-30	No	Likely Perceived Risk of Infection	High Severity of Disease	High Susceptibility to Infection	Yes	No	Infrequently	0	No or Minimal Anxiety	Low Security	House or Apartment	Female
Urban	Associate's degree	Healthcare Worker	Health worker	No	31-35	No	Likely Perceived Risk of Infection	Not Particularly Serious Severity of Disease	High Susceptibility to Infection	Yes	No	Infrequently	0	No or Minimal Anxiety	Low Security	House or Apartment	Female
Rural	Bachelors degree	Healthcare Worker	Health worker	No	26-30	No	Likely Perceived Risk of Infection	Not Particularly Serious Severity of Disease	Not Susceptible to Infection	No	No	Infrequently	0	No or Minimal Anxiety	Low Security	House or Apartment	Male
Urban	Less than high school graduate	Not Healthcare Worker	Not currently in paid work	No	18-25	No	Unlikely Perceived Risk of Infection	High Severity of Disease	High Susceptibility to Infection	Yes	.	Infrequently	0	No or Minimal Anxiety	Low Security	House or Apartment	Male
Rural	Less than high school graduate	Healthcare Worker	Health worker	No	26-30	No	Unlikely Perceived Risk of Infection	Not Particularly Serious Severity of Disease	High Susceptibility to Infection	Yes	No	Frequently	0	No or Minimal Anxiety	Low Security	House or Apartment	Male
Rural	Associate's degree	Healthcare Worker	Health worker	No	31-35	No	Unlikely Perceived Risk of Infection	High Severity of Disease	High Susceptibility to Infection	Yes	No	Infrequently	0	No or Minimal Anxiety	Low Security	House or Apartment	Female
Rural	Less than high school graduate	Healthcare Worker	Health worker	No	18-25	No	Unlikely Perceived Risk of Infection	Not Particularly Serious Severity of Disease	High Susceptibility to Infection	No	No	Infrequently	2	No or Minimal Anxiety	Low Security	House or Apartment	Female
Rural	Bachelors degree	Healthcare Worker	Health worker	No	31-35	No	Likely Perceived Risk of Infection	High Severity of Disease	High Susceptibility to Infection	Yes	No	Frequently	2	No or Minimal Anxiety	Low Security	House or Apartment	Male
Rural	Associate's degree	Healthcare Worker	Health worker	No	18-25	No	Likely Perceived Risk of Infection	High Severity of Disease	High Susceptibility to Infection	Yes	No	Infrequently	0	No or Minimal Anxiety	Low Security	House or Apartment	Male
Urban	Associate's degree	Healthcare Worker	Health worker	No	26-30	Yes	Unlikely Perceived Risk of Infection	High Severity of Disease	High Susceptibility to Infection	Yes	No	Infrequently	0	No or Minimal Anxiety	Low Security	House or Apartment	Female
Urban	Less than high school graduate	Healthcare Worker	Health worker	No	26-30	No	Likely Perceived Risk of Infection	High Severity of Disease	High Susceptibility to Infection	Yes	No	Frequently	0	No or Minimal Anxiety	Low Security	House or Apartment	Female
Rural	Associate's degree	Healthcare Worker	Health worker	No	26-30	No	Unlikely Perceived Risk of Infection	High Severity of Disease	High Susceptibility to Infection	Yes	No	Infrequently	0	No or Minimal Anxiety	Low Security	House or Apartment	Male
Rural	Associate's degree	Healthcare Worker	Health worker	No	18-25	No	Unlikely Perceived Risk of Infection	Not Particularly Serious Severity of Disease	High Susceptibility to Infection	Yes	No	Infrequently	0	No or Minimal Anxiety	Low Security	House or Apartment	Female
Urban	Bachelors degree	Healthcare Worker	Health worker	No	26-30	Yes	Likely Perceived Risk of Infection	High Severity of Disease	High Susceptibility to Infection	Yes	No	Frequently	0	No or Minimal Anxiety	Low Security	House or Apartment	Female
Urban	Bachelors degree	Healthcare Worker	Health worker	No	31-35	No	Unlikely Perceived Risk of Infection	High Severity of Disease	High Susceptibility to Infection	Yes	No	Frequently	0	No or Minimal Anxiety	Low Security	House or Apartment	Male
Urban	Bachelors degree	Healthcare Worker	Health worker	No	18-25	No	Unlikely Perceived Risk of Infection	Not Particularly Serious Severity of Disease	High Susceptibility to Infection	Yes	No	Infrequently	0	No or Minimal Anxiety	Low Security	House or Apartment	Female
Rural	Associate's degree	Healthcare Worker	Health worker	No	26-30	No	Likely Perceived Risk of Infection	High Severity of Disease	High Susceptibility to Infection	Yes	No	Infrequently	0	No or Minimal Anxiety	Low Security	House or Apartment	Female
Rural	Less than high school graduate	Healthcare Worker	Health worker	Yes	31-35	No	Unlikely Perceived Risk of Infection	High Severity of Disease	High Susceptibility to Infection	No	No	Frequently	0	No or Minimal Anxiety	Low Security	House or Apartment	Female
Rural	Less than high school graduate	Healthcare Worker	Health worker	No	26-30	No	Likely Perceived Risk of Infection	High Severity of Disease	High Susceptibility to Infection	No	No	Frequently	0	No or Minimal Anxiety	Low Security	House or Apartment	Male
Rural	Bachelors degree	Healthcare Worker	Health worker	No	18-25	No	Likely Perceived Risk of Infection	High Severity of Disease	High Susceptibility to Infection	Yes	No	Infrequently	2	No or Minimal Anxiety	Low Security	House or Apartment	Female
Urban	Bachelors degree	Healthcare Worker	Health worker	No	26-30	No	Unlikely Perceived Risk of Infection	Not Particularly Serious Severity of Disease	High Susceptibility to Infection	Yes	No	Frequently	0	No or Minimal Anxiety	Low Security	House or Apartment	Male
Rural	Associate's degree	Healthcare Worker	Health worker	No	31-35	No	Unlikely Perceived Risk of Infection	High Severity of Disease	High Susceptibility to Infection	Yes	No	Infrequently	0	No or Minimal Anxiety	Low Security	House or Apartment	Male
Urban	Associate's degree	Healthcare Worker	Community health worker	No	31-35	Yes	Likely Perceived Risk of Infection	High Severity of Disease	High Susceptibility to Infection	Yes	No	Frequently	0	No or Minimal Anxiety	Low Security	House or Apartment	Male
Rural	Graduated high school	Healthcare Worker	Community health worker	No	18-25	No	Likely Perceived Risk of Infection	Not Particularly Serious Severity of Disease	High Susceptibility to Infection	No	No	Infrequently	3	No or Minimal Anxiety	Low Security	House or Apartment	Male
Rural	Graduated high school	Healthcare Worker	Community health worker	No	26-30	No	Likely Perceived Risk of Infection	Not Particularly Serious Severity of Disease	Not Susceptible to Infection	Yes	No	Infrequently	5	Moderate to Severe Anxiety	Low Security	House or Apartment	Male
Urban	Graduated high school	Healthcare Worker	Community health worker	No	18-25	No	Likely Perceived Risk of Infection	High Severity of Disease	High Susceptibility to Infection	Yes	No	Infrequently	0	No or Minimal Anxiety	Low Security	House or Apartment	Male
Rural	Graduated high school	Healthcare Worker	Community health worker	Yes	31-35	No	Likely Perceived Risk of Infection	Not Particularly Serious Severity of Disease	High Susceptibility to Infection	Yes	No	Infrequently	2	No or Minimal Anxiety	Low Security	House or Apartment	Male
Urban	Graduated high school	Healthcare Worker	Community health worker	No	36-40	Yes	Likely Perceived Risk of Infection	Not Particularly Serious Severity of Disease	High Susceptibility to Infection	.	No	Infrequently	4	No or Minimal Anxiety	Low Security	House or Apartment	Female
Rural	Graduated high school	Healthcare Worker	Community health worker	No	31-35	No	Likely Perceived Risk of Infection	High Severity of Disease	High Susceptibility to Infection	Yes	No	Infrequently	2	No or Minimal Anxiety	Low Security	House or Apartment	Male
Rural	Graduated high school	Healthcare Worker	Health worker	No	36-40	No	Likely Perceived Risk of Infection	High Severity of Disease	High Susceptibility to Infection	.	No	Infrequently	0	No or Minimal Anxiety	Low Security	House or Apartment	Female
Rural	Less than high school graduate	Healthcare Worker	Community health worker	No	26-30	Yes	Likely Perceived Risk of Infection	High Severity of Disease	High Susceptibility to Infection	Yes	No	Infrequently	0	No or Minimal Anxiety	Low Security	House or Apartment	Male
Urban	Associate's degree	Not Healthcare Worker	Public service/essential services/community leader	No	36-40	No	Unlikely Perceived Risk of Infection	Not Particularly Serious Severity of Disease	Not Susceptible to Infection	Yes	.	Infrequently	2	No or Minimal Anxiety	Low Security	House or Apartment	Male
Rural	Graduated high school	Healthcare Worker	Community health worker	No	36-40	No	Unlikely Perceived Risk of Infection	Not Particularly Serious Severity of Disease	Not Susceptible to Infection	Yes	No	Infrequently	3	No or Minimal Anxiety	Low Security	House or Apartment	Male
Urban	Graduated high school	Healthcare Worker	Community health worker	Yes	36-40	No	Likely Perceived Risk of Infection	Not Particularly Serious Severity of Disease	Not Susceptible to Infection	Yes	No	Infrequently	2	No or Minimal Anxiety	Low Security	House or Apartment	Female
Rural	Graduated high school	Healthcare Worker	Community health worker	No	26-30	No	Unlikely Perceived Risk of Infection	Not Particularly Serious Severity of Disease	Not Susceptible to Infection	Yes	No	Infrequently	0	No or Minimal Anxiety	Low Security	House or Apartment	Female
Rural	Graduated high school	Healthcare Worker	Community health worker	No	31-35	No	Likely Perceived Risk of Infection	Not Particularly Serious Severity of Disease	Not Susceptible to Infection	Yes	No	Infrequently	0	No or Minimal Anxiety	Low Security	House or Apartment	Male
Rural	Graduated high school	Healthcare Worker	Community health worker	No	31-35	No	Likely Perceived Risk of Infection	Not Particularly Serious Severity of Disease	High Susceptibility to Infection	Yes	No	Infrequently	0	No or Minimal Anxiety	Low Security	House or Apartment	Male
Urban	Associate's degree	Healthcare Worker	Community health worker	No	26-30	Yes	Unlikely Perceived Risk of Infection	Not Particularly Serious Severity of Disease	Not Susceptible to Infection	.	No	Infrequently	3	No or Minimal Anxiety	Low Security	House or Apartment	Male
Urban	Associate's degree	Not Healthcare Worker	Other	No	18-25	No	Likely Perceived Risk of Infection	Not Particularly Serious Severity of Disease	High Susceptibility to Infection	Yes	.	Frequently	2	No or Minimal Anxiety	High Security	House or Apartment	Male
Urban	Bachelors degree	Not Healthcare Worker	Other	No	26-30	No	Unlikely Perceived Risk of Infection	Not Particularly Serious Severity of Disease	High Susceptibility to Infection	Yes	.	Frequently	3	No or Minimal Anxiety	High Security	House or Apartment	Male
Urban	Graduated high school	Not Healthcare Worker	Other	No	26-30	No	Unlikely Perceived Risk of Infection	Not Particularly Serious Severity of Disease	High Susceptibility to Infection	Yes	.	Infrequently	2	No or Minimal Anxiety	High Security	House or Apartment	Male
Urban	Bachelors degree	Healthcare Worker	Health worker	No	26-30	No	Likely Perceived Risk of Infection	Not Particularly Serious Severity of Disease	High Susceptibility to Infection	Yes	No	Frequently	2	No or Minimal Anxiety	Low Security	House or Apartment	Male
Rural	Advanced degree	Not Healthcare Worker	Not currently in paid work	Yes	26-30	No	Likely Perceived Risk of Infection	Not Particularly Serious Severity of Disease	Not Susceptible to Infection	Yes	.	Infrequently	0	No or Minimal Anxiety	High Security	House or Apartment	Male
Rural	Associate's degree	Not Healthcare Worker	Public service/essential services/community leader	No	26-30	No	Unlikely Perceived Risk of Infection	Not Particularly Serious Severity of Disease	Not Susceptible to Infection	Yes	.	Frequently	2	No or Minimal Anxiety	High Security	House or Apartment	Male
Rural	Graduated high school	Not Healthcare Worker	Public service/essential services/community leader	No	18-25	No	Unlikely Perceived Risk of Infection	Not Particularly Serious Severity of Disease	Not Susceptible to Infection	No	.	Frequently	0	No or Minimal Anxiety	High Security	House or Apartment	Female
Rural	Associate's degree	Not Healthcare Worker	Other	No	26-30	No	Likely Perceived Risk of Infection	Not Particularly Serious Severity of Disease	High Susceptibility to Infection	Yes	.	Infrequently	0	No or Minimal Anxiety	High Security	House or Apartment	Male
Rural	Graduated high school	Healthcare Worker	Health worker	No	26-30	No	Likely Perceived Risk of Infection	High Severity of Disease	High Susceptibility to Infection	Yes	No	Frequently	2	No or Minimal Anxiety	Low Security	House or Apartment	Male
Urban	Graduated high school	Healthcare Worker	Health worker	No	36-40	No	Likely Perceived Risk of Infection	High Severity of Disease	High Susceptibility to Infection	.	No	Frequently	0	No or Minimal Anxiety	Low Security	House or Apartment	Male
Urban	Graduated high school	Healthcare Worker	Health worker	No	36-40	No	Unlikely Perceived Risk of Infection	Not Particularly Serious Severity of Disease	High Susceptibility to Infection	Yes	No	Infrequently	0	No or Minimal Anxiety	Low Security	House or Apartment	Male
Urban	Graduated high school	Not Healthcare Worker	Public service/essential services/community leader	Yes	18-25	No	Likely Perceived Risk of Infection	Not Particularly Serious Severity of Disease	Not Susceptible to Infection	Yes	.	Infrequently	2	No or Minimal Anxiety	Low Security	House or Apartment	Male
Urban	Graduated high school	Not Healthcare Worker	Public service/essential services/community leader	Yes	36-40	No	Likely Perceived Risk of Infection	High Severity of Disease	High Susceptibility to Infection	No	.	Frequently	0	No or Minimal Anxiety	Low Security	House or Apartment	Female
Urban	Graduated high school	Not Healthcare Worker	Public service/essential services/community leader	No	26-30	No	Likely Perceived Risk of Infection	High Severity of Disease	High Susceptibility to Infection	No	.	Frequently	0	No or Minimal Anxiety	Low Security	Unhoused/Unstable Housing	Male
Rural	Graduated high school	Not Healthcare Worker	Other	No	26-30	No	Unlikely Perceived Risk of Infection	Not Particularly Serious Severity of Disease	Not Susceptible to Infection	No	.	Infrequently	4	No or Minimal Anxiety	Low Security	House or Apartment	Male
Urban	Associate's degree	Not Healthcare Worker	Public service/essential services/community leader	No	31-35	No	Likely Perceived Risk of Infection	High Severity of Disease	High Susceptibility to Infection	Yes	.	Frequently	0	No or Minimal Anxiety	High Security	House or Apartment	Male
Urban	Graduated high school	Healthcare Worker	Health worker	No	36-40	No	Unlikely Perceived Risk of Infection	Not Particularly Serious Severity of Disease	Not Susceptible to Infection	No	No	Frequently	0	No or Minimal Anxiety	Low Security	House or Apartment	Male
Urban	Less than high school graduate	Not Healthcare Worker	Public service/essential services/community leader	No	36-40	No	Likely Perceived Risk of Infection	High Severity of Disease	High Susceptibility to Infection	Yes	.	Frequently	0	No or Minimal Anxiety	High Security	House or Apartment	Male
Urban	Graduated high school	Not Healthcare Worker	Public service/essential services/community leader	No	18-25	No	Likely Perceived Risk of Infection	High Severity of Disease	High Susceptibility to Infection	.	.	Frequently	0	No or Minimal Anxiety	High Security	House or Apartment	Male
Urban	Graduated high school	Not Healthcare Worker	Public service/essential services/community leader	No	18-25	No	Likely Perceived Risk of Infection	High Severity of Disease	High Susceptibility to Infection	Yes	.	Frequently	0	No or Minimal Anxiety	High Security	House or Apartment	Male
Urban	Graduated high school	Healthcare Worker	Health worker	No	26-30	No	Likely Perceived Risk of Infection	High Severity of Disease	High Susceptibility to Infection	No	No	Frequently	2	No or Minimal Anxiety	High Security	House or Apartment	Female
Urban	Less than high school graduate	Healthcare Worker	Community health worker	Yes	36-40	Yes	Likely Perceived Risk of Infection	Not Particularly Serious Severity of Disease	Not Susceptible to Infection	Yes	No	Infrequently	0	No or Minimal Anxiety	Low Security	House or Apartment	Female
Urban	Graduated high school	Healthcare Worker	Community health worker	No	31-35	Yes	Unlikely Perceived Risk of Infection	Not Particularly Serious Severity of Disease	Not Susceptible to Infection	Yes	No	Infrequently	3	No or Minimal Anxiety	Low Security	House or Apartment	Female
Urban	Graduated high school	Healthcare Worker	Community health worker	No	26-30	Yes	Unlikely Perceived Risk of Infection	Not Particularly Serious Severity of Disease	Not Susceptible to Infection	Yes	No	Infrequently	4	No or Minimal Anxiety	Low Security	House or Apartment	Male
Urban	Less than high school graduate	Healthcare Worker	Community health worker	Yes	36-40	Yes	Unlikely Perceived Risk of Infection	Not Particularly Serious Severity of Disease	Not Susceptible to Infection	Yes	No	Infrequently	3	No or Minimal Anxiety	Low Security	House or Apartment	Male
Urban	Graduated high school	Healthcare Worker	Community health worker	No	18-25	Yes	Likely Perceived Risk of Infection	Not Particularly Serious Severity of Disease	Not Susceptible to Infection	.	No	Infrequently	0	No or Minimal Anxiety	Low Security	House or Apartment	Male
Urban	Less than high school graduate	Healthcare Worker	Community health worker	No	36-40	Yes	Likely Perceived Risk of Infection	Not Particularly Serious Severity of Disease	Not Susceptible to Infection	Yes	No	Infrequently	0	No or Minimal Anxiety	Low Security	House or Apartment	Male
Rural	Graduated high school	Healthcare Worker	Community health worker	No	36-40	No	Likely Perceived Risk of Infection	Not Particularly Serious Severity of Disease	Not Susceptible to Infection	.	No	Infrequently	2	No or Minimal Anxiety	Low Security	House or Apartment	Male
Rural	Associate's degree	Healthcare Worker	Community health worker	No	18-25	Yes	Unlikely Perceived Risk of Infection	Not Particularly Serious Severity of Disease	Not Susceptible to Infection	Yes	No	Infrequently	0	No or Minimal Anxiety	High Security	House or Apartment	Female
Rural	Less than high school graduate	Healthcare Worker	Community health worker	No	26-30	No	Likely Perceived Risk of Infection	Not Particularly Serious Severity of Disease	Not Susceptible to Infection	Yes	No	Infrequently	4	No or Minimal Anxiety	High Security	House or Apartment	Male
Rural	Graduated high school	Healthcare Worker	Community health worker	No	18-25	No	Likely Perceived Risk of Infection	Not Particularly Serious Severity of Disease	High Susceptibility to Infection	Yes	No	Infrequently	2	No or Minimal Anxiety	Low Security	House or Apartment	Male
Rural	Graduated high school	Healthcare Worker	Community health worker	No	Under 18	No	Unlikely Perceived Risk of Infection	Not Particularly Serious Severity of Disease	Not Susceptible to Infection	Yes	No	Infrequently	1	No or Minimal Anxiety	Low Security	House or Apartment	Male
Rural	Less than high school graduate	Healthcare Worker	Community health worker	Yes	36-40	No	Likely Perceived Risk of Infection	Not Particularly Serious Severity of Disease	High Susceptibility to Infection	Yes	No	Infrequently	0	No or Minimal Anxiety	Low Security	House or Apartment	Female
Rural	Less than high school graduate	Healthcare Worker	Community health worker	No	31-35	No	Likely Perceived Risk of Infection	Not Particularly Serious Severity of Disease	High Susceptibility to Infection	Yes	No	Infrequently	2	No or Minimal Anxiety	Low Security	House or Apartment	Male
Rural	Less than high school graduate	Not Healthcare Worker	Not currently in paid work	No	26-30	No	Likely Perceived Risk of Infection	Not Particularly Serious Severity of Disease	Not Susceptible to Infection	.	.	Infrequently	2	No or Minimal Anxiety	Low Security	House or Apartment	Male
Urban	Graduated high school	Healthcare Worker	Community health worker	No	26-30	Yes	Likely Perceived Risk of Infection	Not Particularly Serious Severity of Disease	High Susceptibility to Infection	Yes	No	Infrequently	3	No or Minimal Anxiety	Low Security	House or Apartment	Female
Rural	Associate's degree	Healthcare Worker	Health worker	No	26-30	No	Likely Perceived Risk of Infection	High Severity of Disease	High Susceptibility to Infection	Yes	No	Frequently	1	No or Minimal Anxiety	Low Security	House or Apartment	Male
Urban	Associate's degree	Healthcare Worker	Health worker	No	26-30	No	Likely Perceived Risk of Infection	High Severity of Disease	High Susceptibility to Infection	Yes	No	Frequently	2	No or Minimal Anxiety	Low Security	House or Apartment	Male
Urban	Bachelors degree	Healthcare Worker	Health worker	No	36-40	No	Likely Perceived Risk of Infection	High Severity of Disease	High Susceptibility to Infection	Yes	No	Frequently	4	No or Minimal Anxiety	Low Security	House or Apartment	Male
Urban	Associate's degree	Healthcare Worker	Health worker	No	31-35	No	Likely Perceived Risk of Infection	High Severity of Disease	High Susceptibility to Infection	Yes	No	Infrequently	2	No or Minimal Anxiety	Low Security	House or Apartment	Male
Urban	Graduated high school	Healthcare Worker	Health worker	No	31-35	Yes	Likely Perceived Risk of Infection	High Severity of Disease	High Susceptibility to Infection	Yes	No	Infrequently	0	No or Minimal Anxiety	Low Security	House or Apartment	Male
Urban	Bachelors degree	Healthcare Worker	Health worker	No	31-35	No	Likely Perceived Risk of Infection	High Severity of Disease	High Susceptibility to Infection	Yes	No	Frequently	0	No or Minimal Anxiety	Low Security	House or Apartment	Male
Rural	Graduated high school	Healthcare Worker	Health worker	No	31-35	No	Likely Perceived Risk of Infection	High Severity of Disease	High Susceptibility to Infection	Yes	No	Frequently	0	No or Minimal Anxiety	Low Security	House or Apartment	Male
Urban	Graduated high school	Healthcare Worker	Health worker	No	31-35	No	Likely Perceived Risk of Infection	High Severity of Disease	High Susceptibility to Infection	Yes	No	Frequently	0	No or Minimal Anxiety	Low Security	House or Apartment	Male
Rural	Bachelors degree	Healthcare Worker	Health worker	No	31-35	No	Likely Perceived Risk of Infection	High Severity of Disease	High Susceptibility to Infection	Yes	No	Frequently	0	No or Minimal Anxiety	Low Security	House or Apartment	Male
Urban	Graduated high school	Healthcare Worker	Health worker	Yes	36-40	Yes	Likely Perceived Risk of Infection	Not Particularly Serious Severity of Disease	Not Susceptible to Infection	Yes	No	Infrequently	2	No or Minimal Anxiety	Low Security	House or Apartment	Male
Rural	Associate's degree	Healthcare Worker	Health worker	No	36-40	No	Likely Perceived Risk of Infection	High Severity of Disease	High Susceptibility to Infection	Yes	No	Frequently	1	No or Minimal Anxiety	Low Security	House or Apartment	Male
Urban	Graduated high school	Healthcare Worker	Community health worker	Yes	36-40	No	Likely Perceived Risk of Infection	High Severity of Disease	High Susceptibility to Infection	Yes	No	Frequently	4	No or Minimal Anxiety	Low Security	House or Apartment	Male
Urban	Associate's degree	Healthcare Worker	Community health worker	No	36-40	No	Unlikely Perceived Risk of Infection	Not Particularly Serious Severity of Disease	Not Susceptible to Infection	Yes	No	Infrequently	0	No or Minimal Anxiety	Low Security	House or Apartment	Female
Urban	Associate's degree	Healthcare Worker	Community health worker	No	36-40	No	Likely Perceived Risk of Infection	Not Particularly Serious Severity of Disease	High Susceptibility to Infection	Yes	No	Frequently	3	No or Minimal Anxiety	Low Security	House or Apartment	Male
Rural	Graduated high school	Healthcare Worker	Community health worker	No	31-35	No	Likely Perceived Risk of Infection	Not Particularly Serious Severity of Disease	Not Susceptible to Infection	Yes	No	Frequently	3	No or Minimal Anxiety	Low Security	House or Apartment	Female
Urban	Less than high school graduate	Healthcare Worker	Community health worker	No	31-35	No	Likely Perceived Risk of Infection	High Severity of Disease	High Susceptibility to Infection	No	No	Frequently	0	No or Minimal Anxiety	Low Security	House or Apartment	Male
Urban	Graduated high school	Healthcare Worker	Community health worker	No	31-35	No	Likely Perceived Risk of Infection	High Severity of Disease	High Susceptibility to Infection	Yes	No	Infrequently	3	No or Minimal Anxiety	Low Security	House or Apartment	Male
Rural	Graduated high school	Healthcare Worker	Community health worker	No	26-30	No	Unlikely Perceived Risk of Infection	High Severity of Disease	High Susceptibility to Infection	Yes	No	Infrequently	0	No or Minimal Anxiety	Low Security	House or Apartment	Male
Urban	Graduated high school	Healthcare Worker	Health worker	No	31-35	No	Likely Perceived Risk of Infection	Not Particularly Serious Severity of Disease	Not Susceptible to Infection	Yes	No	Infrequently	2	No or Minimal Anxiety	Low Security	House or Apartment	Male
Rural	Graduated high school	Healthcare Worker	Community health worker	No	31-35	No	Likely Perceived Risk of Infection	High Severity of Disease	High Susceptibility to Infection	Yes	No	Frequently	0	No or Minimal Anxiety	Low Security	House or Apartment	Male
Rural	Graduated high school	Healthcare Worker	Community health worker	No	36-40	No	Likely Perceived Risk of Infection	High Severity of Disease	High Susceptibility to Infection	Yes	No	Frequently	1	No or Minimal Anxiety	Low Security	House or Apartment	Female
Rural	Graduated high school	Healthcare Worker	Community health worker	No	31-35	No	Likely Perceived Risk of Infection	High Severity of Disease	High Susceptibility to Infection	Yes	No	Infrequently	0	No or Minimal Anxiety	Low Security	House or Apartment	Female
Rural	Less than high school graduate	Healthcare Worker	Community health worker	No	36-40	No	Likely Perceived Risk of Infection	High Severity of Disease	High Susceptibility to Infection	Yes	No	Frequently	4	No or Minimal Anxiety	Low Security	House or Apartment	Female
Rural	Graduated high school	Healthcare Worker	Community health worker	No	36-40	Yes	Likely Perceived Risk of Infection	High Severity of Disease	High Susceptibility to Infection	Yes	No	Frequently	4	No or Minimal Anxiety	Low Security	House or Apartment	Male
Urban	Bachelors degree	Healthcare Worker	Health worker	No	26-30	No	Likely Perceived Risk of Infection	Not Particularly Serious Severity of Disease	High Susceptibility to Infection	Yes	No	Infrequently	5	Moderate to Severe Anxiety	Low Security	House or Apartment	Female
Urban	Associate's degree	Healthcare Worker	Health worker	No	26-30	No	Unlikely Perceived Risk of Infection	Not Particularly Serious Severity of Disease	High Susceptibility to Infection	Yes	No	Infrequently	1	No or Minimal Anxiety	Low Security	House or Apartment	Female
Urban	Associate's degree	Healthcare Worker	Health worker	No	31-35	No	Likely Perceived Risk of Infection	Not Particularly Serious Severity of Disease	High Susceptibility to Infection	Yes	No	Infrequently	4	No or Minimal Anxiety	Low Security	House or Apartment	Female
Urban	Associate's degree	Healthcare Worker	Health worker	No	18-25	No	Unlikely Perceived Risk of Infection	Not Particularly Serious Severity of Disease	Not Susceptible to Infection	Yes	No	Infrequently	2	No or Minimal Anxiety	Low Security	House or Apartment	Female
Urban	Associate's degree	Healthcare Worker	Health worker	No	26-30	No	Unlikely Perceived Risk of Infection	Not Particularly Serious Severity of Disease	High Susceptibility to Infection	No	No	Infrequently	0	No or Minimal Anxiety	Low Security	House or Apartment	Female
Urban	Bachelors degree	Healthcare Worker	Health worker	No	26-30	No	Unlikely Perceived Risk of Infection	Not Particularly Serious Severity of Disease	High Susceptibility to Infection	Yes	No	Infrequently	0	No or Minimal Anxiety	Low Security	House or Apartment	Male
Urban	Associate's degree	Healthcare Worker	Health worker	No	26-30	No	Likely Perceived Risk of Infection	Not Particularly Serious Severity of Disease	Not Susceptible to Infection	Yes	No	Infrequently	0	No or Minimal Anxiety	Low Security	House or Apartment	Female
Urban	Associate's degree	Healthcare Worker	Health worker	No	26-30	No	Likely Perceived Risk of Infection	Not Particularly Serious Severity of Disease	High Susceptibility to Infection	Yes	No	Infrequently	3	No or Minimal Anxiety	Low Security	House or Apartment	Female
Rural	Bachelors degree	Not Healthcare Worker	Public service/essential services/community leader	No	18-25	No	Unlikely Perceived Risk of Infection	Not Particularly Serious Severity of Disease	High Susceptibility to Infection	.	.	Infrequently	0	No or Minimal Anxiety	Low Security	House or Apartment	Male
Rural	Bachelors degree	Not Healthcare Worker	Other	No	Under 18	No	Unlikely Perceived Risk of Infection	Not Particularly Serious Severity of Disease	Not Susceptible to Infection	.	.	Infrequently	1	No or Minimal Anxiety	Low Security	House or Apartment	Male
Rural	Associate's degree	Not Healthcare Worker	Not currently in paid work	No	Under 18	No	Likely Perceived Risk of Infection	Not Particularly Serious Severity of Disease	High Susceptibility to Infection	Yes	.	Infrequently	3	No or Minimal Anxiety	Low Security	House or Apartment	Male
Urban	Bachelors degree	Not Healthcare Worker	Public service/essential services/community leader	No	26-30	No	Likely Perceived Risk of Infection	Not Particularly Serious Severity of Disease	High Susceptibility to Infection	.	.	Infrequently	3	No or Minimal Anxiety	Low Security	House or Apartment	Male
Rural	Bachelors degree	Not Healthcare Worker	Not currently in paid work	No	18-25	No	Likely Perceived Risk of Infection	Not Particularly Serious Severity of Disease	High Susceptibility to Infection	Yes	.	Infrequently	6	Moderate to Severe Anxiety	Low Security	House or Apartment	Female
Rural	Associate's degree	Not Healthcare Worker	Public service/essential services/community leader	No	18-25	No	Likely Perceived Risk of Infection	Not Particularly Serious Severity of Disease	High Susceptibility to Infection	No	.	Infrequently	3	No or Minimal Anxiety	Low Security	House or Apartment	Male
Rural	Associate's degree	Not Healthcare Worker	Not currently in paid work	No	18-25	No	Likely Perceived Risk of Infection	Not Particularly Serious Severity of Disease	Not Susceptible to Infection	Yes	.	Infrequently	2	No or Minimal Anxiety	Low Security	House or Apartment	Male
Rural	Bachelors degree	Healthcare Worker	Health worker	No	31-35	Yes	Likely Perceived Risk of Infection	Not Particularly Serious Severity of Disease	Not Susceptible to Infection	Yes	No	Infrequently	0	No or Minimal Anxiety	Low Security	House or Apartment	Male
Rural	Associate's degree	Not Healthcare Worker	Public service/essential services/community leader	No	26-30	No	Unlikely Perceived Risk of Infection	Not Particularly Serious Severity of Disease	Not Susceptible to Infection	No	.	Infrequently	2	No or Minimal Anxiety	Low Security	House or Apartment	Male
Urban	Associate's degree	Not Healthcare Worker	Public service/essential services/community leader	No	26-30	No	Likely Perceived Risk of Infection	Not Particularly Serious Severity of Disease	Not Susceptible to Infection	Yes	.	Infrequently	5	Moderate to Severe Anxiety	Low Security	House or Apartment	Male
Urban	Graduated high school	Not Healthcare Worker	Other	No	31-35	No	Likely Perceived Risk of Infection	Not Particularly Serious Severity of Disease	Not Susceptible to Infection	Yes	.	Infrequently	5	Moderate to Severe Anxiety	Low Security	House or Apartment	Male
Urban	Bachelors degree	Not Healthcare Worker	Public service/essential services/community leader	Yes	36-40	Yes	Likely Perceived Risk of Infection	Not Particularly Serious Severity of Disease	Not Susceptible to Infection	Yes	.	Infrequently	0	No or Minimal Anxiety	Low Security	House or Apartment	Male
Urban	Bachelors degree	Not Healthcare Worker	Public service/essential services/community leader	Yes	31-35	No	Likely Perceived Risk of Infection	Not Particularly Serious Severity of Disease	Not Susceptible to Infection	Yes	.	Infrequently	1	No or Minimal Anxiety	Low Security	House or Apartment	Male
Urban	Graduated high school	Not Healthcare Worker	Public service/essential services/community leader	No	26-30	No	Likely Perceived Risk of Infection	Not Particularly Serious Severity of Disease	Not Susceptible to Infection	Yes	.	Infrequently	4	No or Minimal Anxiety	Low Security	House or Apartment	Male
Urban	Bachelors degree	Healthcare Worker	Community health worker	No	31-35	Yes	Likely Perceived Risk of Infection	Not Particularly Serious Severity of Disease	Not Susceptible to Infection	Yes	No	Infrequently	1	No or Minimal Anxiety	Low Security	House or Apartment	Male
Urban	Bachelors degree	Healthcare Worker	Health worker	No	31-35	Yes	Likely Perceived Risk of Infection	Not Particularly Serious Severity of Disease	High Susceptibility to Infection	Yes	No	Infrequently	0	No or Minimal Anxiety	Low Security	House or Apartment	Male
Urban	Associate's degree	Not Healthcare Worker	Public service/essential services/community leader	Yes	36-40	Yes	Likely Perceived Risk of Infection	Not Particularly Serious Severity of Disease	High Susceptibility to Infection	Yes	.	Infrequently	1	No or Minimal Anxiety	Low Security	House or Apartment	Male
Urban	Bachelors degree	Healthcare Worker	Health worker	No	26-30	Yes	Likely Perceived Risk of Infection	Not Particularly Serious Severity of Disease	Not Susceptible to Infection	Yes	No	Infrequently	1	No or Minimal Anxiety	Low Security	House or Apartment	Male
Urban	Bachelors degree	Healthcare Worker	Health worker	No	26-30	Yes	Likely Perceived Risk of Infection	Not Particularly Serious Severity of Disease	High Susceptibility to Infection	Yes	No	Infrequently	2	No or Minimal Anxiety	Low Security	House or Apartment	Male
Urban	Graduated high school	Healthcare Worker	Health worker	No	26-30	Yes	Likely Perceived Risk of Infection	Not Particularly Serious Severity of Disease	High Susceptibility to Infection	Yes	No	Infrequently	1	No or Minimal Anxiety	Low Security	House or Apartment	Male
Urban	Associate's degree	Healthcare Worker	Health worker	No	26-30	Yes	Likely Perceived Risk of Infection	Not Particularly Serious Severity of Disease	Not Susceptible to Infection	Yes	No	Infrequently	2	No or Minimal Anxiety	Low Security	House or Apartment	Male
Urban	Graduated high school	Healthcare Worker	Health worker	Yes	31-35	Yes	Likely Perceived Risk of Infection	Not Particularly Serious Severity of Disease	High Susceptibility to Infection	Yes	No	Infrequently	1	No or Minimal Anxiety	Low Security	House or Apartment	Female
Urban	Associate's degree	Healthcare Worker	Health worker	No	26-30	No	Likely Perceived Risk of Infection	High Severity of Disease	High Susceptibility to Infection	Yes	No	Frequently	3	No or Minimal Anxiety	Low Security	House or Apartment	Female
Rural	Less than high school graduate	Healthcare Worker	Community health worker	No	31-35	No	Likely Perceived Risk of Infection	High Severity of Disease	High Susceptibility to Infection	Yes	No	Frequently	5	Moderate to Severe Anxiety	High Security	House or Apartment	Male
Rural	Less than high school graduate	Healthcare Worker	Community health worker	No	26-30	No	Likely Perceived Risk of Infection	High Severity of Disease	High Susceptibility to Infection	Yes	No	Frequently	6	Moderate to Severe Anxiety	High Security	House or Apartment	Male
Rural	Less than high school graduate	Healthcare Worker	Community health worker	No	26-30	Yes	Likely Perceived Risk of Infection	High Severity of Disease	High Susceptibility to Infection	Yes	No	Frequently	7	Moderate to Severe Anxiety	High Security	House or Apartment	Male
Rural	Associate's degree	Healthcare Worker	Health worker	No	31-35	Yes	Likely Perceived Risk of Infection	High Severity of Disease	High Susceptibility to Infection	Yes	No	Frequently	4	No or Minimal Anxiety	Low Security	House or Apartment	Female
Rural	Associate's degree	Healthcare Worker	Health worker	No	31-35	Yes	Likely Perceived Risk of Infection	High Severity of Disease	High Susceptibility to Infection	Yes	No	Frequently	2	No or Minimal Anxiety	Low Security	House or Apartment	Female
Rural	Advanced degree	Healthcare Worker	Health worker	No	26-30	Yes	Likely Perceived Risk of Infection	High Severity of Disease	High Susceptibility to Infection	Yes	No	Frequently	2	No or Minimal Anxiety	High Security	House or Apartment	Male
Rural	Associate's degree	Healthcare Worker	Health worker	Yes	36-40	Yes	Likely Perceived Risk of Infection	High Severity of Disease	High Susceptibility to Infection	Yes	No	Frequently	3	No or Minimal Anxiety	Low Security	House or Apartment	Male
Rural	Associate's degree	Healthcare Worker	Community health worker	No	31-35	Yes	Likely Perceived Risk of Infection	High Severity of Disease	High Susceptibility to Infection	Yes	No	Frequently	3	No or Minimal Anxiety	Low Security	House or Apartment	Male
Rural	Associate's degree	Healthcare Worker	Health worker	No	31-35	Yes	Likely Perceived Risk of Infection	High Severity of Disease	High Susceptibility to Infection	Yes	No	Frequently	6	Moderate to Severe Anxiety	Low Security	House or Apartment	Female
Rural	Associate's degree	Healthcare Worker	Health worker	No	31-35	Yes	Likely Perceived Risk of Infection	Not Particularly Serious Severity of Disease	Not Susceptible to Infection	Yes	No	Frequently	0	No or Minimal Anxiety	High Security	House or Apartment	Male
Rural	Associate's degree	Not Healthcare Worker	Other	No	Under 18	Yes	Likely Perceived Risk of Infection	Not Particularly Serious Severity of Disease	Not Susceptible to Infection	Yes	.	Frequently	0	No or Minimal Anxiety	High Security	House or Apartment	Male
Rural	Associate's degree	Not Healthcare Worker	Not currently in paid work	No	31-35	Yes	Unlikely Perceived Risk of Infection	Not Particularly Serious Severity of Disease	Not Susceptible to Infection	Yes	.	Frequently	0	No or Minimal Anxiety	High Security	House or Apartment	Male
Rural	Associate's degree	Not Healthcare Worker	Other	No	26-30	Yes	Likely Perceived Risk of Infection	Not Particularly Serious Severity of Disease	Not Susceptible to Infection	Yes	.	Infrequently	0	No or Minimal Anxiety	High Security	House or Apartment	Male
Rural	Graduated high school	Not Healthcare Worker	Not currently in paid work	No	18-25	No	Likely Perceived Risk of Infection	Not Particularly Serious Severity of Disease	High Susceptibility to Infection	Yes	.	Infrequently	0	No or Minimal Anxiety	High Security	House or Apartment	Female
Urban	Associate's degree	Healthcare Worker	Health worker	No	26-30	No	Likely Perceived Risk of Infection	Not Particularly Serious Severity of Disease	Not Susceptible to Infection	Yes	Yes	Frequently	0	No or Minimal Anxiety	Low Security	House or Apartment	Female
Urban	Associate's degree	Not Healthcare Worker	Other	No	31-35	No	Likely Perceived Risk of Infection	High Severity of Disease	High Susceptibility to Infection	Yes	.	Frequently	0	No or Minimal Anxiety	Low Security	House or Apartment	Male
Rural	Associate's degree	Healthcare Worker	Health worker	No	26-30	No	Likely Perceived Risk of Infection	High Severity of Disease	High Susceptibility to Infection	Yes	Yes	Frequently	0	No or Minimal Anxiety	Low Security	House or Apartment	Male
Urban	Associate's degree	Not Healthcare Worker	Religious Leader	No	36-40	Yes	Unlikely Perceived Risk of Infection	Not Particularly Serious Severity of Disease	High Susceptibility to Infection	Yes	.	Frequently	0	No or Minimal Anxiety	Low Security	House or Apartment	Male
Urban	Associate's degree	Healthcare Worker	Health worker	No	26-30	No	Unlikely Perceived Risk of Infection	High Severity of Disease	High Susceptibility to Infection	Yes	No	Infrequently	0	No or Minimal Anxiety	Low Security	House or Apartment	Male
Urban	Associate's degree	Healthcare Worker	Health worker	No	31-35	Yes	Likely Perceived Risk of Infection	Not Particularly Serious Severity of Disease	Not Susceptible to Infection	Yes	Yes	Frequently	0	No or Minimal Anxiety	Low Security	House or Apartment	Male
Urban	Associate's degree	Healthcare Worker	Health worker	No	26-30	No	Likely Perceived Risk of Infection	High Severity of Disease	High Susceptibility to Infection	Yes	Yes	Infrequently	0	No or Minimal Anxiety	Low Security	House or Apartment	Male
Urban	Associate's degree	Not Healthcare Worker	Public service/essential services/community leader	No	26-30	No	Likely Perceived Risk of Infection	High Severity of Disease	High Susceptibility to Infection	Yes	.	Frequently	0	No or Minimal Anxiety	Low Security	House or Apartment	Male
Rural	Graduated high school	Healthcare Worker	Community health worker	No	26-30	No	Likely Perceived Risk of Infection	High Severity of Disease	High Susceptibility to Infection	Yes	No	Infrequently	0	No or Minimal Anxiety	Low Security	House or Apartment	Male
Rural	Graduated high school	Healthcare Worker	Community health worker	No	Under 18	No	Likely Perceived Risk of Infection	High Severity of Disease	High Susceptibility to Infection	Yes	No	Infrequently	0	No or Minimal Anxiety	Low Security	House or Apartment	Male
Rural	Associate's degree	Healthcare Worker	Community health worker	No	26-30	No	Likely Perceived Risk of Infection	High Severity of Disease	High Susceptibility to Infection	Yes	No	Infrequently	0	No or Minimal Anxiety	Low Security	House or Apartment	Male
Rural	Graduated high school	Healthcare Worker	Community health worker	No	18-25	No	Unlikely Perceived Risk of Infection	High Severity of Disease	High Susceptibility to Infection	Yes	No	Frequently	0	No or Minimal Anxiety	Low Security	House or Apartment	Male
Rural	Graduated high school	Healthcare Worker	Community health worker	No	36-40	Yes	Likely Perceived Risk of Infection	High Severity of Disease	High Susceptibility to Infection	Yes	No	Infrequently	0	No or Minimal Anxiety	Low Security	House or Apartment	Male
Urban	Associate's degree	Healthcare Worker	Health worker	No	31-35	No	Likely Perceived Risk of Infection	High Severity of Disease	High Susceptibility to Infection	Yes	No	Frequently	1	No or Minimal Anxiety	Low Security	House or Apartment	Male
Urban	Graduated high school	Healthcare Worker	Community health worker	No	36-40	No	Likely Perceived Risk of Infection	High Severity of Disease	High Susceptibility to Infection	Yes	No	Frequently	0	No or Minimal Anxiety	Low Security	House or Apartment	Male
Rural	Less than high school graduate	Healthcare Worker	Community health worker	No	36-40	No	Likely Perceived Risk of Infection	High Severity of Disease	High Susceptibility to Infection	Yes	No	Infrequently	3	No or Minimal Anxiety	Low Security	House or Apartment	Male
Rural	Associate's degree	Healthcare Worker	Health worker	No	26-30	No	Unlikely Perceived Risk of Infection	Not Particularly Serious Severity of Disease	Not Susceptible to Infection	Yes	Yes	Infrequently	1	No or Minimal Anxiety	Low Security	House or Apartment	Female
Rural	Associate's degree	Healthcare Worker	Health worker	No	26-30	Yes	Unlikely Perceived Risk of Infection	Not Particularly Serious Severity of Disease	Not Susceptible to Infection	Yes	Yes	Infrequently	1	No or Minimal Anxiety	Low Security	House or Apartment	Male
Rural	Associate's degree	Healthcare Worker	Health worker	No	18-25	No	Unlikely Perceived Risk of Infection	Not Particularly Serious Severity of Disease	Not Susceptible to Infection	Yes	No	Infrequently	0	No or Minimal Anxiety	Low Security	House or Apartment	Male
Rural	Associate's degree	Healthcare Worker	Health worker	No	31-35	No	Unlikely Perceived Risk of Infection	Not Particularly Serious Severity of Disease	Not Susceptible to Infection	Yes	No	Infrequently	0	No or Minimal Anxiety	Low Security	House or Apartment	Male
Rural	Associate's degree	Healthcare Worker	Health worker	No	31-35	No	Unlikely Perceived Risk of Infection	Not Particularly Serious Severity of Disease	High Susceptibility to Infection	Yes	Yes	Frequently	1	No or Minimal Anxiety	Low Security	House or Apartment	Male
Rural	Associate's degree	Healthcare Worker	Health worker	No	18-25	Yes	Unlikely Perceived Risk of Infection	Not Particularly Serious Severity of Disease	Not Susceptible to Infection	Yes	Yes	Frequently	0	No or Minimal Anxiety	Low Security	House or Apartment	Male
Rural	Associate's degree	Healthcare Worker	Health worker	No	31-35	No	Unlikely Perceived Risk of Infection	Not Particularly Serious Severity of Disease	Not Susceptible to Infection	Yes	No	Infrequently	0	No or Minimal Anxiety	Low Security	House or Apartment	Male
Rural	Bachelors degree	Healthcare Worker	Health worker	No	31-35	Yes	Unlikely Perceived Risk of Infection	Not Particularly Serious Severity of Disease	Not Susceptible to Infection	Yes	Yes	Frequently	0	No or Minimal Anxiety	Low Security	House or Apartment	Male
Rural	Associate's degree	Healthcare Worker	Health worker	No	31-35	No	Likely Perceived Risk of Infection	High Severity of Disease	High Susceptibility to Infection	Yes	Yes	Frequently	0	No or Minimal Anxiety	Low Security	House or Apartment	Male
Rural	Associate's degree	Healthcare Worker	Health worker	No	31-35	No	Unlikely Perceived Risk of Infection	Not Particularly Serious Severity of Disease	Not Susceptible to Infection	Yes	No	Infrequently	0	No or Minimal Anxiety	Low Security	House or Apartment	Female
Rural	Advanced degree	Healthcare Worker	Health worker	No	18-25	No	Unlikely Perceived Risk of Infection	Not Particularly Serious Severity of Disease	Not Susceptible to Infection	Yes	No	Frequently	0	No or Minimal Anxiety	Low Security	House or Apartment	Male
Rural	Associate's degree	Healthcare Worker	Health worker	No	31-35	No	Unlikely Perceived Risk of Infection	Not Particularly Serious Severity of Disease	Not Susceptible to Infection	Yes	No	Frequently	0	No or Minimal Anxiety	Low Security	House or Apartment	Male
Rural	Advanced degree	Healthcare Worker	Health worker	No	26-30	No	Likely Perceived Risk of Infection	High Severity of Disease	High Susceptibility to Infection	Yes	Yes	Frequently	1	No or Minimal Anxiety	Low Security	House or Apartment	Male
Rural	Associate's degree	Healthcare Worker	Health worker	No	31-35	No	Likely Perceived Risk of Infection	High Severity of Disease	High Susceptibility to Infection	Yes	Yes	Frequently	0	No or Minimal Anxiety	Low Security	House or Apartment	Male
Rural	Associate's degree	Healthcare Worker	Health worker	No	26-30	No	Likely Perceived Risk of Infection	High Severity of Disease	High Susceptibility to Infection	Yes	No	Infrequently	0	No or Minimal Anxiety	Low Security	House or Apartment	Female
Rural	Graduated high school	Not Healthcare Worker	Other	No	26-30	No	Unlikely Perceived Risk of Infection	Not Particularly Serious Severity of Disease	Not Susceptible to Infection	Yes	.	Infrequently	0	No or Minimal Anxiety	Low Security	House or Apartment	Female
Rural	Associate's degree	Healthcare Worker	Health worker	No	26-30	No	Likely Perceived Risk of Infection	High Severity of Disease	High Susceptibility to Infection	Yes	No	Infrequently	0	No or Minimal Anxiety	Low Security	House or Apartment	Male
Rural	Graduated high school	Not Healthcare Worker	Other	No	18-25	Yes	Unlikely Perceived Risk of Infection	Not Particularly Serious Severity of Disease	Not Susceptible to Infection	Yes	.	Infrequently	0	No or Minimal Anxiety	High Security	House or Apartment	Male
Rural	Bachelors degree	Healthcare Worker	Health worker	No	18-25	Yes	Unlikely Perceived Risk of Infection	Not Particularly Serious Severity of Disease	Not Susceptible to Infection	Yes	No	Frequently	0	No or Minimal Anxiety	Low Security	House or Apartment	Female
Rural	Advanced degree	Healthcare Worker	Health worker	No	26-30	No	Unlikely Perceived Risk of Infection	Not Particularly Serious Severity of Disease	Not Susceptible to Infection	Yes	No	Infrequently	2	No or Minimal Anxiety	Low Security	House or Apartment	Female
Rural	Graduated high school	Healthcare Worker	Health worker	No	36-40	No	Likely Perceived Risk of Infection	High Severity of Disease	High Susceptibility to Infection	Yes	No	Infrequently	0	No or Minimal Anxiety	Low Security	House or Apartment	Male
Rural	Bachelors degree	Healthcare Worker	Health worker	No	31-35	Yes	Unlikely Perceived Risk of Infection	Not Particularly Serious Severity of Disease	Not Susceptible to Infection	Yes	No	Frequently	0	No or Minimal Anxiety	Low Security	House or Apartment	Male
Rural	Associate's degree	Healthcare Worker	Health worker	No	36-40	No	Unlikely Perceived Risk of Infection	Not Particularly Serious Severity of Disease	Not Susceptible to Infection	Yes	No	Infrequently	0	No or Minimal Anxiety	Low Security	House or Apartment	Male
Rural	Associate's degree	Healthcare Worker	Health worker	No	18-25	No	Unlikely Perceived Risk of Infection	Not Particularly Serious Severity of Disease	Not Susceptible to Infection	.	No	Infrequently	0	No or Minimal Anxiety	Low Security	House or Apartment	Male
Rural	Associate's degree	Healthcare Worker	Health worker	No	31-35	No	Unlikely Perceived Risk of Infection	Not Particularly Serious Severity of Disease	Not Susceptible to Infection	Yes	No	Infrequently	0	No or Minimal Anxiety	Low Security	House or Apartment	Male
Rural	Associate's degree	Healthcare Worker	Health worker	No	26-30	No	Unlikely Perceived Risk of Infection	Not Particularly Serious Severity of Disease	Not Susceptible to Infection	.	No	Infrequently	0	No or Minimal Anxiety	Low Security	House or Apartment	Female
Rural	Graduated high school	Healthcare Worker	Community health worker	No	31-35	No	Likely Perceived Risk of Infection	High Severity of Disease	High Susceptibility to Infection	Yes	No	Frequently	0	No or Minimal Anxiety	Low Security	House or Apartment	Male
Rural	Associate's degree	Healthcare Worker	Health worker	No	31-35	Yes	Unlikely Perceived Risk of Infection	Not Particularly Serious Severity of Disease	Not Susceptible to Infection	Yes	No	Infrequently	2	No or Minimal Anxiety	Low Security	House or Apartment	Female
Urban	Graduated high school	Healthcare Worker	Community health worker	No	31-35	Yes	Unlikely Perceived Risk of Infection	High Severity of Disease	Not Susceptible to Infection	Yes	No	Frequently	0	No or Minimal Anxiety	Low Security	House or Apartment	Male
Rural	Associate's degree	Healthcare Worker	Health worker	No	26-30	No	Unlikely Perceived Risk of Infection	Not Particularly Serious Severity of Disease	Not Susceptible to Infection	No	No	Frequently	0	No or Minimal Anxiety	Low Security	House or Apartment	Male
Rural	Associate's degree	Healthcare Worker	Community health worker	No	26-30	Yes	Likely Perceived Risk of Infection	Not Particularly Serious Severity of Disease	Not Susceptible to Infection	Yes	No	Frequently	0	No or Minimal Anxiety	Low Security	House or Apartment	Male
Urban	Advanced degree	Not Healthcare Worker	Other	No	36-40	No	Likely Perceived Risk of Infection	Not Particularly Serious Severity of Disease	Not Susceptible to Infection	Yes	.	Frequently	0	No or Minimal Anxiety	Low Security	House or Apartment	Male
Rural	Less than high school graduate	Healthcare Worker	Community health worker	No	26-30	Yes	Unlikely Perceived Risk of Infection	Not Particularly Serious Severity of Disease	Not Susceptible to Infection	Yes	No	Infrequently	0	No or Minimal Anxiety	Low Security	House or Apartment	Male
Urban	Bachelors degree	Healthcare Worker	Health worker	No	36-40	Yes	Likely Perceived Risk of Infection	Not Particularly Serious Severity of Disease	Not Susceptible to Infection	Yes	No	Frequently	0	No or Minimal Anxiety	Low Security	House or Apartment	Male
Rural	Bachelors degree	Healthcare Worker	Health worker	No	31-35	Yes	Likely Perceived Risk of Infection	High Severity of Disease	High Susceptibility to Infection	Yes	No	Frequently	1	No or Minimal Anxiety	Low Security	House or Apartment	Female
Rural	Associate's degree	Healthcare Worker	Health worker	No	26-30	Yes	Likely Perceived Risk of Infection	High Severity of Disease	High Susceptibility to Infection	Yes	No	Frequently	3	No or Minimal Anxiety	Low Security	House or Apartment	Female
Rural	Associate's degree	Healthcare Worker	Health worker	No	26-30	Yes	Likely Perceived Risk of Infection	High Severity of Disease	High Susceptibility to Infection	Yes	Yes	Frequently	1	No or Minimal Anxiety	Low Security	House or Apartment	Female
Rural	Associate's degree	Healthcare Worker	Health worker	No	26-30	Yes	Likely Perceived Risk of Infection	High Severity of Disease	High Susceptibility to Infection	Yes	No	Frequently	1	No or Minimal Anxiety	Low Security	House or Apartment	Female
Rural	Advanced degree	Healthcare Worker	Health worker	No	26-30	Yes	Likely Perceived Risk of Infection	High Severity of Disease	High Susceptibility to Infection	Yes	No	Frequently	3	No or Minimal Anxiety	Low Security	House or Apartment	Male
Rural	Advanced degree	Healthcare Worker	Health worker	No	18-25	Yes	Likely Perceived Risk of Infection	High Severity of Disease	High Susceptibility to Infection	Yes	No	Frequently	6	Moderate to Severe Anxiety	Low Security	House or Apartment	Male
Rural	Advanced degree	Healthcare Worker	Health worker	Yes	18-25	Yes	Likely Perceived Risk of Infection	High Severity of Disease	High Susceptibility to Infection	Yes	No	Frequently	1	No or Minimal Anxiety	Low Security	House or Apartment	Male
Rural	Graduated high school	Not Healthcare Worker	Other	No	18-25	No	Likely Perceived Risk of Infection	High Severity of Disease	Not Susceptible to Infection	Yes	.	Infrequently	0	No or Minimal Anxiety	High Security	House or Apartment	Male
Urban	Bachelors degree	Healthcare Worker	Health worker	No	31-35	Yes	Likely Perceived Risk of Infection	Not Particularly Serious Severity of Disease	Not Susceptible to Infection	Yes	No	Frequently	0	No or Minimal Anxiety	Low Security	House or Apartment	Male
Urban	Associate's degree	Healthcare Worker	Health worker	No	26-30	No	Likely Perceived Risk of Infection	Not Particularly Serious Severity of Disease	Not Susceptible to Infection	Yes	No	Frequently	1	No or Minimal Anxiety	Low Security	House or Apartment	Male
Rural	Associate's degree	Healthcare Worker	Health worker	No	26-30	No	Likely Perceived Risk of Infection	Not Particularly Serious Severity of Disease	Not Susceptible to Infection	Yes	No	Infrequently	0	No or Minimal Anxiety	Low Security	House or Apartment	Male
Rural	Bachelors degree	Healthcare Worker	Health worker	No	26-30	No	Likely Perceived Risk of Infection	High Severity of Disease	Not Susceptible to Infection	Yes	No	Infrequently	0	No or Minimal Anxiety	Low Security	House or Apartment	Male
Rural	Associate's degree	Healthcare Worker	Health worker	No	36-40	No	Likely Perceived Risk of Infection	High Severity of Disease	Not Susceptible to Infection	Yes	No	Frequently	0	No or Minimal Anxiety	Low Security	House or Apartment	Female
Rural	Bachelors degree	Healthcare Worker	Health worker	No	26-30	No	Unlikely Perceived Risk of Infection	Not Particularly Serious Severity of Disease	Not Susceptible to Infection	Yes	No	Frequently	0	No or Minimal Anxiety	Low Security	House or Apartment	Male
Rural	Associate's degree	Healthcare Worker	Health worker	No	18-25	No	Likely Perceived Risk of Infection	Not Particularly Serious Severity of Disease	Not Susceptible to Infection	Yes	No	Infrequently	0	No or Minimal Anxiety	Low Security	House or Apartment	Male
Rural	Associate's degree	Healthcare Worker	Health worker	No	18-25	No	Likely Perceived Risk of Infection	Not Particularly Serious Severity of Disease	Not Susceptible to Infection	Yes	No	Infrequently	1	No or Minimal Anxiety	Low Security	House or Apartment	Female
Rural	Associate's degree	Healthcare Worker	Health worker	No	31-35	No	Likely Perceived Risk of Infection	High Severity of Disease	Not Susceptible to Infection	Yes	No	Infrequently	0	No or Minimal Anxiety	Low Security	House or Apartment	Male
Urban	Associate's degree	Not Healthcare Worker	Public service/essential services/community leader	No	36-40	No	Likely Perceived Risk of Infection	High Severity of Disease	Not Susceptible to Infection	Yes	.	Frequently	0	No or Minimal Anxiety	Low Security	House or Apartment	Male
Rural	Associate's degree	Not Healthcare Worker	Other	No	26-30	No	Unlikely Perceived Risk of Infection	Not Particularly Serious Severity of Disease	Not Susceptible to Infection	Yes	.	Infrequently	0	No or Minimal Anxiety	Low Security	House or Apartment	Male
Urban	Associate's degree	Not Healthcare Worker	Public service/essential services/community leader	No	31-35	No	Unlikely Perceived Risk of Infection	Not Particularly Serious Severity of Disease	Not Susceptible to Infection	Yes	.	Frequently	0	No or Minimal Anxiety	Low Security	House or Apartment	Male
Rural	Graduated high school	Not Healthcare Worker	Public service/essential services/community leader	No	18-25	No	Unlikely Perceived Risk of Infection	Not Particularly Serious Severity of Disease	Not Susceptible to Infection	Yes	.	Infrequently	0	No or Minimal Anxiety	Low Security	House or Apartment	Male
Rural	Associate's degree	Not Healthcare Worker	Not currently in paid work	No	Under 18	No	Unlikely Perceived Risk of Infection	Not Particularly Serious Severity of Disease	Not Susceptible to Infection	Yes	.	Infrequently	0	No or Minimal Anxiety	Low Security	House or Apartment	Female
Rural	No education	Not Healthcare Worker	Other	No	31-35	No	Likely Perceived Risk of Infection	High Severity of Disease	High Susceptibility to Infection	Yes	.	Infrequently	0	No or Minimal Anxiety	Low Security	House or Apartment	Female
Rural	Bachelors degree	Not Healthcare Worker	Public service/essential services/community leader	No	18-25	No	Unlikely Perceived Risk of Infection	Not Particularly Serious Severity of Disease	Not Susceptible to Infection	Yes	.	Infrequently	0	No or Minimal Anxiety	Low Security	House or Apartment	Male
Rural	Associate's degree	Not Healthcare Worker	Other	No	18-25	No	Unlikely Perceived Risk of Infection	Not Particularly Serious Severity of Disease	Not Susceptible to Infection	Yes	.	Frequently	0	No or Minimal Anxiety	Low Security	House or Apartment	Male
Rural	Graduated high school	Not Healthcare Worker	Other	No	Under 18	No	Unlikely Perceived Risk of Infection	Not Particularly Serious Severity of Disease	Not Susceptible to Infection	No	.	Frequently	0	No or Minimal Anxiety	Low Security	House or Apartment	Male
Rural	Associate's degree	Not Healthcare Worker	Other	No	26-30	No	Unlikely Perceived Risk of Infection	Not Particularly Serious Severity of Disease	Not Susceptible to Infection	Yes	.	Frequently	0	No or Minimal Anxiety	Low Security	House or Apartment	Female
Rural	Associate's degree	Not Healthcare Worker	Public service/essential services/community leader	No	36-40	No	Unlikely Perceived Risk of Infection	Not Particularly Serious Severity of Disease	Not Susceptible to Infection	No	.	Frequently	0	No or Minimal Anxiety	Low Security	House or Apartment	Male
Rural	Associate's degree	Healthcare Worker	Health worker	No	31-35	No	Unlikely Perceived Risk of Infection	Not Particularly Serious Severity of Disease	Not Susceptible to Infection	No	No	Frequently	0	No or Minimal Anxiety	Low Security	House or Apartment	Male
Rural	Graduated high school	Not Healthcare Worker	Other	No	26-30	No	Unlikely Perceived Risk of Infection	Not Particularly Serious Severity of Disease	Not Susceptible to Infection	No	.	Infrequently	0	No or Minimal Anxiety	Low Security	House or Apartment	Male
Rural	Bachelors degree	Healthcare Worker	Health worker	No	26-30	No	Unlikely Perceived Risk of Infection	Not Particularly Serious Severity of Disease	Not Susceptible to Infection	Yes	No	Frequently	0	No or Minimal Anxiety	Low Security	House or Apartment	Male
Rural	Less than high school graduate	Not Healthcare Worker	Other	No	31-35	No	Unlikely Perceived Risk of Infection	Not Particularly Serious Severity of Disease	Not Susceptible to Infection	Yes	.	Frequently	0	No or Minimal Anxiety	Low Security	House or Apartment	Male
Rural	Associate's degree	Not Healthcare Worker	Not currently in paid work	No	18-25	Yes	Unlikely Perceived Risk of Infection	Not Particularly Serious Severity of Disease	Not Susceptible to Infection	Yes	.	Infrequently	3	No or Minimal Anxiety	Low Security	House or Apartment	Male
Rural	Graduated high school	Healthcare Worker	Health worker	No	31-35	Yes	Unlikely Perceived Risk of Infection	Not Particularly Serious Severity of Disease	Not Susceptible to Infection	Yes	Yes	Frequently	0	No or Minimal Anxiety	Low Security	House or Apartment	Male
Rural	Bachelors degree	Healthcare Worker	Health worker	No	26-30	Yes	Unlikely Perceived Risk of Infection	Not Particularly Serious Severity of Disease	Not Susceptible to Infection	Yes	Yes	Frequently	0	No or Minimal Anxiety	Low Security	House or Apartment	Female
Rural	Graduated high school	Healthcare Worker	Health worker	No	31-35	Yes	Unlikely Perceived Risk of Infection	Not Particularly Serious Severity of Disease	Not Susceptible to Infection	Yes	Yes	Frequently	0	No or Minimal Anxiety	Low Security	House or Apartment	Male
Rural	Associate's degree	Healthcare Worker	Health worker	No	18-25	Yes	Unlikely Perceived Risk of Infection	Not Particularly Serious Severity of Disease	Not Susceptible to Infection	Yes	Yes	Frequently	4	No or Minimal Anxiety	Low Security	House or Apartment	Male
Rural	Graduated high school	Healthcare Worker	Health worker	No	18-25	No	Likely Perceived Risk of Infection	High Severity of Disease	High Susceptibility to Infection	Yes	Yes	Frequently	0	No or Minimal Anxiety	High Security	House or Apartment	Female
Rural	Less than high school graduate	Healthcare Worker	Community health worker	No	26-30	Yes	Unlikely Perceived Risk of Infection	Not Particularly Serious Severity of Disease	Not Susceptible to Infection	Yes	Yes	Frequently	1	No or Minimal Anxiety	Low Security	House or Apartment	Female
Rural	Associate's degree	Healthcare Worker	Health worker	No	26-30	Yes	Unlikely Perceived Risk of Infection	Not Particularly Serious Severity of Disease	Not Susceptible to Infection	Yes	Yes	Frequently	1	No or Minimal Anxiety	Low Security	House or Apartment	Female
Rural	Associate's degree	Healthcare Worker	Health worker	No	26-30	Yes	Unlikely Perceived Risk of Infection	Not Particularly Serious Severity of Disease	Not Susceptible to Infection	Yes	Yes	Frequently	1	No or Minimal Anxiety	Low Security	House or Apartment	Male
Rural	Advanced degree	Healthcare Worker	Health worker	No	26-30	Yes	Unlikely Perceived Risk of Infection	Not Particularly Serious Severity of Disease	Not Susceptible to Infection	Yes	Yes	Frequently	0	No or Minimal Anxiety	Low Security	House or Apartment	Male
Rural	Associate's degree	Healthcare Worker	Health worker	No	26-30	Yes	Unlikely Perceived Risk of Infection	Not Particularly Serious Severity of Disease	Not Susceptible to Infection	Yes	Yes	Frequently	1	No or Minimal Anxiety	Low Security	House or Apartment	Male
Rural	Advanced degree	Healthcare Worker	Health worker	No	26-30	Yes	Unlikely Perceived Risk of Infection	Not Particularly Serious Severity of Disease	Not Susceptible to Infection	Yes	Yes	Frequently	0	No or Minimal Anxiety	Low Security	House or Apartment	Female
Rural	Advanced degree	Healthcare Worker	Health worker	No	26-30	Yes	Unlikely Perceived Risk of Infection	Not Particularly Serious Severity of Disease	Not Susceptible to Infection	Yes	Yes	Frequently	1	No or Minimal Anxiety	Low Security	House or Apartment	Male
Urban	Advanced degree	Healthcare Worker	Health worker	No	26-30	No	Unlikely Perceived Risk of Infection	High Severity of Disease	High Susceptibility to Infection	Yes	Yes	Frequently	0	No or Minimal Anxiety	Low Security	House or Apartment	Female
Rural	Advanced degree	Healthcare Worker	Health worker	No	26-30	Yes	Unlikely Perceived Risk of Infection	Not Particularly Serious Severity of Disease	Not Susceptible to Infection	Yes	Yes	Frequently	1	No or Minimal Anxiety	Low Security	House or Apartment	Male
Urban	Associate's degree	Not Healthcare Worker	Not currently in paid work	No	18-25	No	Unlikely Perceived Risk of Infection	Not Particularly Serious Severity of Disease	Not Susceptible to Infection	Yes	.	Frequently	0	No or Minimal Anxiety	Low Security	House or Apartment	Female
Rural	Advanced degree	Healthcare Worker	Health worker	No	31-35	Yes	Unlikely Perceived Risk of Infection	Not Particularly Serious Severity of Disease	Not Susceptible to Infection	Yes	Yes	Frequently	0	No or Minimal Anxiety	High Security	House or Apartment	Male
Rural	Advanced degree	Healthcare Worker	Health worker	No	26-30	Yes	Unlikely Perceived Risk of Infection	Not Particularly Serious Severity of Disease	Not Susceptible to Infection	Yes	Yes	Frequently	1	No or Minimal Anxiety	Low Security	House or Apartment	Male
Urban	Less than high school graduate	Healthcare Worker	Community health worker	Yes	36-40	No	Likely Perceived Risk of Infection	High Severity of Disease	High Susceptibility to Infection	Yes	No	Frequently	0	No or Minimal Anxiety	Low Security	House or Apartment	Female
Rural	Less than high school graduate	Healthcare Worker	Community health worker	No	36-40	Yes	Likely Perceived Risk of Infection	High Severity of Disease	High Susceptibility to Infection	Yes	No	Frequently	4	No or Minimal Anxiety	Low Security	House or Apartment	Male
Rural	Graduated high school	Healthcare Worker	Community health worker	No	18-25	No	Likely Perceived Risk of Infection	High Severity of Disease	High Susceptibility to Infection	Yes	No	Frequently	2	No or Minimal Anxiety	Low Security	House or Apartment	Female
Rural	Associate's degree	Healthcare Worker	Health worker	No	18-25	No	Likely Perceived Risk of Infection	High Severity of Disease	High Susceptibility to Infection	Yes	No	Frequently	0	No or Minimal Anxiety	High Security	House or Apartment	Male
Urban	Graduated high school	Healthcare Worker	Health worker	No	36-40	No	Likely Perceived Risk of Infection	High Severity of Disease	High Susceptibility to Infection	Yes	No	Frequently	6	Moderate to Severe Anxiety	High Security	House or Apartment	Male
Rural	Graduated high school	Not Healthcare Worker	Other	No	31-35	No	Likely Perceived Risk of Infection	High Severity of Disease	High Susceptibility to Infection	No	.	Frequently	0	No or Minimal Anxiety	High Security	House or Apartment	Male
Rural	Graduated high school	Healthcare Worker	Community health worker	No	Under 18	Yes	Unlikely Perceived Risk of Infection	High Severity of Disease	High Susceptibility to Infection	Yes	No	Frequently	8	Moderate to Severe Anxiety	High Security	House or Apartment	Male
Rural	Graduated high school	Healthcare Worker	Community health worker	Yes	36-40	No	Likely Perceived Risk of Infection	High Severity of Disease	Not Susceptible to Infection	Yes	No	Frequently	6	Moderate to Severe Anxiety	High Security	House or Apartment	Male
Rural	Graduated high school	Healthcare Worker	Community health worker	No	18-25	No	Likely Perceived Risk of Infection	High Severity of Disease	High Susceptibility to Infection	Yes	No	Frequently	1	No or Minimal Anxiety	High Security	House or Apartment	Male
Rural	Associate's degree	Not Healthcare Worker	Public service/essential services/community leader	No	36-40	No	Likely Perceived Risk of Infection	High Severity of Disease	High Susceptibility to Infection	Yes	.	Frequently	0	No or Minimal Anxiety	High Security	House or Apartment	Male
Rural	Less than high school graduate	Healthcare Worker	Community health worker	No	31-35	No	Likely Perceived Risk of Infection	High Severity of Disease	High Susceptibility to Infection	Yes	No	Frequently	4	No or Minimal Anxiety	Low Security	House or Apartment	Male
Rural	Graduated high school	Healthcare Worker	Community health worker	No	18-25	No	Likely Perceived Risk of Infection	High Severity of Disease	High Susceptibility to Infection	Yes	No	Frequently	6	Moderate to Severe Anxiety	Low Security	House or Apartment	Male
Rural	Less than high school graduate	Healthcare Worker	Community health worker	No	26-30	No	Likely Perceived Risk of Infection	High Severity of Disease	High Susceptibility to Infection	Yes	No	Frequently	4	No or Minimal Anxiety	Low Security	House or Apartment	Male
Rural	Graduated high school	Not Healthcare Worker	Public service/essential services/community leader	No	18-25	No	Unlikely Perceived Risk of Infection	Not Particularly Serious Severity of Disease	Not Susceptible to Infection	No	.	Frequently	0	No or Minimal Anxiety	Low Security	House or Apartment	Male
Rural	Graduated high school	Not Healthcare Worker	Public service/essential services/community leader	No	18-25	No	Likely Perceived Risk of Infection	High Severity of Disease	High Susceptibility to Infection	No	.	Frequently	7	Moderate to Severe Anxiety	Low Security	House or Apartment	Male
Rural	Less than high school graduate	Not Healthcare Worker	Other	No	Under 18	No	Likely Perceived Risk of Infection	Not Particularly Serious Severity of Disease	Not Susceptible to Infection	No	.	Frequently	0	No or Minimal Anxiety	Low Security	House or Apartment	Male
Rural	Graduated high school	Healthcare Worker	Community health worker	No	26-30	No	Likely Perceived Risk of Infection	High Severity of Disease	High Susceptibility to Infection	Yes	No	Frequently	0	No or Minimal Anxiety	High Security	House or Apartment	Male
Rural	Less than high school graduate	Healthcare Worker	Community health worker	No	26-30	Yes	Likely Perceived Risk of Infection	High Severity of Disease	High Susceptibility to Infection	Yes	No	Frequently	5	Moderate to Severe Anxiety	Low Security	House or Apartment	Male
Rural	Graduated high school	Healthcare Worker	Community health worker	No	31-35	No	Likely Perceived Risk of Infection	High Severity of Disease	High Susceptibility to Infection	Yes	No	Frequently	0	No or Minimal Anxiety	High Security	House or Apartment	Male
Rural	Graduated high school	Healthcare Worker	Health worker	No	31-35	No	Likely Perceived Risk of Infection	High Severity of Disease	High Susceptibility to Infection	Yes	No	Frequently	0	No or Minimal Anxiety	High Security	House or Apartment	Female
Rural	Graduated high school	Healthcare Worker	Health worker	No	18-25	No	Likely Perceived Risk of Infection	High Severity of Disease	High Susceptibility to Infection	Yes	No	Frequently	0	No or Minimal Anxiety	High Security	House or Apartment	Male
Rural	Bachelors degree	Healthcare Worker	Health worker	No	31-35	Yes	Likely Perceived Risk of Infection	High Severity of Disease	High Susceptibility to Infection	No	No	Frequently	0	No or Minimal Anxiety	High Security	House or Apartment	Male
Rural	Associate's degree	Not Healthcare Worker	Other	No	Under 18	No	Likely Perceived Risk of Infection	High Severity of Disease	High Susceptibility to Infection	No	.	Frequently	2	No or Minimal Anxiety	High Security	House or Apartment	Male
Rural	Associate's degree	Not Healthcare Worker	Public service/essential services/community leader	No	36-40	No	Likely Perceived Risk of Infection	High Severity of Disease	High Susceptibility to Infection	.	.	Frequently	1	No or Minimal Anxiety	High Security	House or Apartment	Male
Rural	Graduated high school	Not Healthcare Worker	Public service/essential services/community leader	No	26-30	No	Likely Perceived Risk of Infection	High Severity of Disease	High Susceptibility to Infection	Yes	.	Infrequently	2	No or Minimal Anxiety	Low Security	House or Apartment	Male
Rural	Less than high school graduate	Not Healthcare Worker	Not currently in paid work	No	26-30	No	Likely Perceived Risk of Infection	High Severity of Disease	High Susceptibility to Infection	.	.	Infrequently	3	No or Minimal Anxiety	Low Security	House or Apartment	Male
Rural	Less than high school graduate	Healthcare Worker	Community health worker	No	36-40	Yes	Likely Perceived Risk of Infection	High Severity of Disease	High Susceptibility to Infection	Yes	No	Frequently	4	No or Minimal Anxiety	Low Security	House or Apartment	Male
Rural	Graduated high school	Not Healthcare Worker	Not currently in paid work	No	Under 18	No	Likely Perceived Risk of Infection	High Severity of Disease	High Susceptibility to Infection	Yes	.	Infrequently	3	No or Minimal Anxiety	Low Security	House or Apartment	Male
Rural	Associate's degree	Healthcare Worker	Community health worker	No	31-35	Yes	Likely Perceived Risk of Infection	High Severity of Disease	High Susceptibility to Infection	Yes	No	Frequently	2	No or Minimal Anxiety	Low Security	House or Apartment	Male
Rural	Bachelors degree	Not Healthcare Worker	Other	No	26-30	No	Likely Perceived Risk of Infection	High Severity of Disease	High Susceptibility to Infection	Yes	.	Frequently	0	No or Minimal Anxiety	Low Security	House or Apartment	Male
Rural	Associate's degree	Healthcare Worker	Health worker	No	26-30	Yes	Unlikely Perceived Risk of Infection	Not Particularly Serious Severity of Disease	High Susceptibility to Infection	Yes	No	Frequently	2	No or Minimal Anxiety	High Security	House or Apartment	Male
Rural	Graduated high school	Healthcare Worker	Health worker	No	31-35	Yes	Unlikely Perceived Risk of Infection	Not Particularly Serious Severity of Disease	High Susceptibility to Infection	Yes	No	Frequently	6	Moderate to Severe Anxiety	High Security	House or Apartment	Male
Rural	Associate's degree	Healthcare Worker	Health worker	No	31-35	Yes	Unlikely Perceived Risk of Infection	High Severity of Disease	Not Susceptible to Infection	Yes	No	Frequently	1	No or Minimal Anxiety	High Security	House or Apartment	Male
Rural	Associate's degree	Healthcare Worker	Health worker	No	26-30	Yes	Unlikely Perceived Risk of Infection	Not Particularly Serious Severity of Disease	Not Susceptible to Infection	Yes	No	Frequently	0	No or Minimal Anxiety	High Security	House or Apartment	Male
Rural	Graduated high school	Healthcare Worker	Health worker	No	31-35	Yes	Unlikely Perceived Risk of Infection	Not Particularly Serious Severity of Disease	High Susceptibility to Infection	Yes	No	Frequently	9	Moderate to Severe Anxiety	High Security	House or Apartment	Female
Urban	Graduated high school	Healthcare Worker	Health worker	No	31-35	Yes	Unlikely Perceived Risk of Infection	Not Particularly Serious Severity of Disease	Not Susceptible to Infection	Yes	No	Frequently	3	No or Minimal Anxiety	High Security	House or Apartment	Male
Rural	Associate's degree	Healthcare Worker	Health worker	No	31-35	Yes	Unlikely Perceived Risk of Infection	Not Particularly Serious Severity of Disease	Not Susceptible to Infection	Yes	No	Frequently	0	No or Minimal Anxiety	High Security	House or Apartment	Male
Rural	Associate's degree	Healthcare Worker	Health worker	No	31-35	Yes	Unlikely Perceived Risk of Infection	Not Particularly Serious Severity of Disease	High Susceptibility to Infection	Yes	No	Infrequently	0	No or Minimal Anxiety	High Security	House or Apartment	Male
Rural	Associate's degree	Healthcare Worker	Health worker	No	31-35	No	Likely Perceived Risk of Infection	High Severity of Disease	High Susceptibility to Infection	Yes	No	Frequently	0	No or Minimal Anxiety	High Security	House or Apartment	Male
Rural	Graduated high school	Healthcare Worker	Health worker	No	31-35	Yes	Likely Perceived Risk of Infection	Not Particularly Serious Severity of Disease	Not Susceptible to Infection	Yes	No	Frequently	0	No or Minimal Anxiety	High Security	House or Apartment	Male
Rural	Associate's degree	Healthcare Worker	Health worker	No	26-30	Yes	Unlikely Perceived Risk of Infection	Not Particularly Serious Severity of Disease	High Susceptibility to Infection	Yes	No	Frequently	0	No or Minimal Anxiety	High Security	House or Apartment	Male
Rural	Bachelors degree	Healthcare Worker	Health worker	No	26-30	No	Unlikely Perceived Risk of Infection	Not Particularly Serious Severity of Disease	Not Susceptible to Infection	.	No	Frequently	3	No or Minimal Anxiety	High Security	House or Apartment	Male
Rural	Associate's degree	Healthcare Worker	Health worker	No	26-30	Yes	Unlikely Perceived Risk of Infection	Not Particularly Serious Severity of Disease	Not Susceptible to Infection	Yes	No	Frequently	0	No or Minimal Anxiety	High Security	House or Apartment	Male
Urban	Graduated high school	Healthcare Worker	Health worker	No	36-40	Yes	Unlikely Perceived Risk of Infection	Not Particularly Serious Severity of Disease	High Susceptibility to Infection	Yes	No	Frequently	0	No or Minimal Anxiety	High Security	House or Apartment	Male
Rural	Associate's degree	Healthcare Worker	Health worker	No	18-25	Yes	Unlikely Perceived Risk of Infection	Not Particularly Serious Severity of Disease	Not Susceptible to Infection	Yes	No	Frequently	3	No or Minimal Anxiety	High Security	House or Apartment	Male
Rural	Bachelors degree	Healthcare Worker	Health worker	No	26-30	Yes	Unlikely Perceived Risk of Infection	Not Particularly Serious Severity of Disease	Not Susceptible to Infection	Yes	No	Frequently	0	No or Minimal Anxiety	High Security	House or Apartment	Male
Urban	Associate's degree	Healthcare Worker	Health worker	No	26-30	Yes	Unlikely Perceived Risk of Infection	Not Particularly Serious Severity of Disease	High Susceptibility to Infection	Yes	Yes	Frequently	2	No or Minimal Anxiety	High Security	House or Apartment	Male
Urban	Associate's degree	Healthcare Worker	Health worker	No	18-25	Yes	Unlikely Perceived Risk of Infection	Not Particularly Serious Severity of Disease	Not Susceptible to Infection	Yes	No	Frequently	0	No or Minimal Anxiety	High Security	House or Apartment	Male
Urban	Associate's degree	Healthcare Worker	Health worker	No	31-35	Yes	Unlikely Perceived Risk of Infection	Not Particularly Serious Severity of Disease	Not Susceptible to Infection	Yes	No	Frequently	0	No or Minimal Anxiety	High Security	House or Apartment	Male
Urban	Associate's degree	Healthcare Worker	Health worker	No	36-40	Yes	Unlikely Perceived Risk of Infection	Not Particularly Serious Severity of Disease	Not Susceptible to Infection	Yes	No	Frequently	3	No or Minimal Anxiety	High Security	House or Apartment	Male
Urban	Associate's degree	Healthcare Worker	Health worker	No	31-35	Yes	Unlikely Perceived Risk of Infection	Not Particularly Serious Severity of Disease	Not Susceptible to Infection	Yes	No	Frequently	0	No or Minimal Anxiety	High Security	House or Apartment	Male
Rural	Associate's degree	Healthcare Worker	Health worker	No	18-25	Yes	Unlikely Perceived Risk of Infection	Not Particularly Serious Severity of Disease	High Susceptibility to Infection	Yes	No	Frequently	1	No or Minimal Anxiety	High Security	House or Apartment	Male
Rural	Less than high school graduate	Healthcare Worker	Health worker	No	31-35	Yes	Unlikely Perceived Risk of Infection	Not Particularly Serious Severity of Disease	High Susceptibility to Infection	Yes	No	Frequently	2	No or Minimal Anxiety	High Security	House or Apartment	Female
Urban	Associate's degree	Healthcare Worker	Health worker	No	26-30	Yes	Unlikely Perceived Risk of Infection	Not Particularly Serious Severity of Disease	High Susceptibility to Infection	Yes	Yes	Frequently	0	No or Minimal Anxiety	High Security	House or Apartment	Male
Rural	Associate's degree	Healthcare Worker	Health worker	No	31-35	No	Likely Perceived Risk of Infection	High Severity of Disease	High Susceptibility to Infection	Yes	No	Frequently	0	No or Minimal Anxiety	High Security	House or Apartment	Male
Rural	Graduated high school	Healthcare Worker	Health worker	No	26-30	Yes	Unlikely Perceived Risk of Infection	Not Particularly Serious Severity of Disease	Not Susceptible to Infection	Yes	No	Frequently	1	No or Minimal Anxiety	High Security	House or Apartment	Male
Rural	Graduated high school	Healthcare Worker	Health worker	No	31-35	Yes	Unlikely Perceived Risk of Infection	Not Particularly Serious Severity of Disease	High Susceptibility to Infection	Yes	No	Frequently	0	No or Minimal Anxiety	High Security	House or Apartment	Male
Urban	Associate's degree	Healthcare Worker	Health worker	No	18-25	No	Likely Perceived Risk of Infection	High Severity of Disease	High Susceptibility to Infection	Yes	No	Frequently	0	No or Minimal Anxiety	High Security	House or Apartment	Female
Rural	Associate's degree	Healthcare Worker	Health worker	No	26-30	Yes	Unlikely Perceived Risk of Infection	Not Particularly Serious Severity of Disease	High Susceptibility to Infection	Yes	No	Frequently	0	No or Minimal Anxiety	High Security	House or Apartment	Female
Rural	Graduated high school	Healthcare Worker	Health worker	No	31-35	Yes	Unlikely Perceived Risk of Infection	Not Particularly Serious Severity of Disease	Not Susceptible to Infection	Yes	Yes	Frequently	0	No or Minimal Anxiety	High Security	House or Apartment	Male
Urban	Associate's degree	Not Healthcare Worker	Public service/essential services/community leader	No	31-35	Yes	Unlikely Perceived Risk of Infection	Not Particularly Serious Severity of Disease	Not Susceptible to Infection	Yes	.	Frequently	0	No or Minimal Anxiety	Low Security	House or Apartment	Male
Urban	Graduated high school	Healthcare Worker	Health worker	No	18-25	Yes	Unlikely Perceived Risk of Infection	Not Particularly Serious Severity of Disease	Not Susceptible to Infection	No	No	Frequently	0	No or Minimal Anxiety	Low Security	House or Apartment	Female
Urban	Graduated high school	Not Healthcare Worker	Other	No	31-35	No	Likely Perceived Risk of Infection	Not Particularly Serious Severity of Disease	Not Susceptible to Infection	Yes	.	Frequently	1	No or Minimal Anxiety	Low Security	House or Apartment	Male
Rural	Associate's degree	Not Healthcare Worker	Other	No	31-35	No	Unlikely Perceived Risk of Infection	Not Particularly Serious Severity of Disease	High Susceptibility to Infection	No	.	Frequently	0	No or Minimal Anxiety	Low Security	House or Apartment	Male
Rural	Associate's degree	Healthcare Worker	Health worker	No	26-30	Yes	Likely Perceived Risk of Infection	Not Particularly Serious Severity of Disease	Not Susceptible to Infection	Yes	Yes	Frequently	0	No or Minimal Anxiety	Low Security	House or Apartment	Male
Rural	Associate's degree	Healthcare Worker	Health worker	No	26-30	Yes	Likely Perceived Risk of Infection	Not Particularly Serious Severity of Disease	Not Susceptible to Infection	Yes	No	Frequently	3	No or Minimal Anxiety	Low Security	House or Apartment	Male
Urban	Graduated high school	Healthcare Worker	Health worker	No	26-30	No	Unlikely Perceived Risk of Infection	Not Particularly Serious Severity of Disease	Not Susceptible to Infection	Yes	No	Frequently	0	No or Minimal Anxiety	Low Security	House or Apartment	Female
Urban	Associate's degree	Healthcare Worker	Health worker	No	26-30	No	Unlikely Perceived Risk of Infection	Not Particularly Serious Severity of Disease	Not Susceptible to Infection	Yes	No	Frequently	2	No or Minimal Anxiety	Low Security	House or Apartment	Female
Rural	Associate's degree	Healthcare Worker	Health worker	Yes	36-40	Yes	Unlikely Perceived Risk of Infection	Not Particularly Serious Severity of Disease	Not Susceptible to Infection	Yes	No	Frequently	0	No or Minimal Anxiety	Low Security	House or Apartment	Male
Rural	Associate's degree	Healthcare Worker	Health worker	No	26-30	Yes	Unlikely Perceived Risk of Infection	Not Particularly Serious Severity of Disease	Not Susceptible to Infection	Yes	No	Frequently	0	No or Minimal Anxiety	Low Security	House or Apartment	Male
Urban	Associate's degree	Healthcare Worker	Community health worker	No	Under 18	No	Unlikely Perceived Risk of Infection	Not Particularly Serious Severity of Disease	Not Susceptible to Infection	Yes	No	Frequently	0	No or Minimal Anxiety	Low Security	House or Apartment	Female
Urban	Associate's degree	Healthcare Worker	Health worker	No	18-25	No	Unlikely Perceived Risk of Infection	Not Particularly Serious Severity of Disease	Not Susceptible to Infection	Yes	No	Frequently	3	No or Minimal Anxiety	Low Security	House or Apartment	Male
Rural	Associate's degree	Healthcare Worker	Health worker	No	31-35	Yes	Likely Perceived Risk of Infection	Not Particularly Serious Severity of Disease	High Susceptibility to Infection	Yes	No	Frequently	0	No or Minimal Anxiety	Low Security	House or Apartment	Male
Rural	Graduated high school	Not Healthcare Worker	Public service/essential services/community leader	No	18-25	No	Unlikely Perceived Risk of Infection	High Severity of Disease	High Susceptibility to Infection	Yes	.	Frequently	0	No or Minimal Anxiety	Low Security	House or Apartment	Female
Rural	Associate's degree	Not Healthcare Worker	Other	No	26-30	Yes	Unlikely Perceived Risk of Infection	Not Particularly Serious Severity of Disease	Not Susceptible to Infection	Yes	.	Frequently	0	No or Minimal Anxiety	Low Security	House or Apartment	Male
Urban	Graduated high school	Not Healthcare Worker	Other	No	Under 18	No	Unlikely Perceived Risk of Infection	Not Particularly Serious Severity of Disease	Not Susceptible to Infection	Yes	.	Frequently	0	No or Minimal Anxiety	Low Security	House or Apartment	Male
Rural	Graduated high school	Not Healthcare Worker	Religious Leader	No	36-40	Yes	Unlikely Perceived Risk of Infection	Not Particularly Serious Severity of Disease	Not Susceptible to Infection	Yes	.	Frequently	0	No or Minimal Anxiety	Low Security	House or Apartment	Male
Rural	Graduated high school	Not Healthcare Worker	Public service/essential services/community leader	No	26-30	Yes	Unlikely Perceived Risk of Infection	Not Particularly Serious Severity of Disease	Not Susceptible to Infection	Yes	.	Frequently	0	No or Minimal Anxiety	Low Security	House or Apartment	Male
Rural	Associate's degree	Healthcare Worker	Health worker	No	26-30	No	Unlikely Perceived Risk of Infection	Not Particularly Serious Severity of Disease	Not Susceptible to Infection	Yes	No	Frequently	0	No or Minimal Anxiety	Low Security	House or Apartment	Male
Rural	Graduated high school	Not Healthcare Worker	Other	No	31-35	No	Unlikely Perceived Risk of Infection	Not Particularly Serious Severity of Disease	Not Susceptible to Infection	Yes	.	Frequently	0	No or Minimal Anxiety	Low Security	House or Apartment	Male
Rural	Associate's degree	Healthcare Worker	Health worker	No	26-30	No	Likely Perceived Risk of Infection	Not Particularly Serious Severity of Disease	Not Susceptible to Infection	Yes	No	Frequently	0	No or Minimal Anxiety	Low Security	House or Apartment	Male
Urban	Associate's degree	Healthcare Worker	Health worker	No	18-25	No	Likely Perceived Risk of Infection	Not Particularly Serious Severity of Disease	Not Susceptible to Infection	Yes	No	Frequently	0	No or Minimal Anxiety	Low Security	House or Apartment	Male
Rural	Graduated high school	Not Healthcare Worker	Public service/essential services/community leader	No	31-35	No	Unlikely Perceived Risk of Infection	Not Particularly Serious Severity of Disease	Not Susceptible to Infection	Yes	.	Frequently	0	No or Minimal Anxiety	Low Security	House or Apartment	Male
Rural	Graduated high school	Not Healthcare Worker	Public service/essential services/community leader	No	36-40	Yes	Unlikely Perceived Risk of Infection	Not Particularly Serious Severity of Disease	Not Susceptible to Infection	Yes	.	Frequently	0	No or Minimal Anxiety	Low Security	House or Apartment	Male
Rural	Graduated high school	Not Healthcare Worker	Public service/essential services/community leader	No	26-30	No	Unlikely Perceived Risk of Infection	Not Particularly Serious Severity of Disease	Not Susceptible to Infection	Yes	.	Frequently	0	No or Minimal Anxiety	Low Security	House or Apartment	Female
Urban	Graduated high school	Not Healthcare Worker	Other	No	18-25	No	Likely Perceived Risk of Infection	Not Particularly Serious Severity of Disease	High Susceptibility to Infection	Yes	.	Frequently	0	No or Minimal Anxiety	Low Security	House or Apartment	Male
Rural	Associate's degree	Not Healthcare Worker	Public service/essential services/community leader	No	26-30	No	Unlikely Perceived Risk of Infection	Not Particularly Serious Severity of Disease	Not Susceptible to Infection	Yes	.	Frequently	0	No or Minimal Anxiety	Low Security	House or Apartment	Male
Urban	Associate's degree	Not Healthcare Worker	Other	No	26-30	Yes	Unlikely Perceived Risk of Infection	Not Particularly Serious Severity of Disease	Not Susceptible to Infection	Yes	.	Frequently	0	No or Minimal Anxiety	Low Security	House or Apartment	Male
Urban	Associate's degree	Healthcare Worker	Health worker	No	31-35	No	Unlikely Perceived Risk of Infection	Not Particularly Serious Severity of Disease	Not Susceptible to Infection	Yes	Yes	Frequently	0	No or Minimal Anxiety	Low Security	House or Apartment	Male
Rural	Associate's degree	Healthcare Worker	Health worker	No	26-30	No	Likely Perceived Risk of Infection	High Severity of Disease	High Susceptibility to Infection	Yes	No	Frequently	0	No or Minimal Anxiety	Low Security	House or Apartment	Female
Rural	Bachelors degree	Healthcare Worker	Health worker	No	31-35	Yes	Unlikely Perceived Risk of Infection	Not Particularly Serious Severity of Disease	High Susceptibility to Infection	Yes	No	Infrequently	0	No or Minimal Anxiety	High Security	House or Apartment	Male
Rural	Associate's degree	Not Healthcare Worker	Other	No	18-25	No	Likely Perceived Risk of Infection	Not Particularly Serious Severity of Disease	High Susceptibility to Infection	Yes	.	Infrequently	1	No or Minimal Anxiety	High Security	House or Apartment	Male
Rural	Associate's degree	Healthcare Worker	Health worker	No	31-35	Yes	Unlikely Perceived Risk of Infection	Not Particularly Serious Severity of Disease	High Susceptibility to Infection	Yes	No	Infrequently	0	No or Minimal Anxiety	High Security	House or Apartment	Male
Rural	Associate's degree	Healthcare Worker	Health worker	No	31-35	No	Unlikely Perceived Risk of Infection	Not Particularly Serious Severity of Disease	High Susceptibility to Infection	Yes	No	Infrequently	0	No or Minimal Anxiety	High Security	House or Apartment	Male
Rural	Associate's degree	Healthcare Worker	Health worker	No	18-25	No	Unlikely Perceived Risk of Infection	Not Particularly Serious Severity of Disease	High Susceptibility to Infection	Yes	No	Infrequently	0	No or Minimal Anxiety	High Security	House or Apartment	Male
Urban	Bachelors degree	Healthcare Worker	Health worker	No	31-35	Yes	Unlikely Perceived Risk of Infection	Not Particularly Serious Severity of Disease	High Susceptibility to Infection	Yes	No	Infrequently	0	No or Minimal Anxiety	High Security	House or Apartment	Male
Rural	Associate's degree	Not Healthcare Worker	Other	No	18-25	Yes	Likely Perceived Risk of Infection	Not Particularly Serious Severity of Disease	High Susceptibility to Infection	Yes	.	Infrequently	0	No or Minimal Anxiety	High Security	House or Apartment	Male
Rural	Associate's degree	Healthcare Worker	Health worker	No	18-25	No	Unlikely Perceived Risk of Infection	Not Particularly Serious Severity of Disease	High Susceptibility to Infection	Yes	No	Infrequently	0	No or Minimal Anxiety	High Security	House or Apartment	Male
Rural	Associate's degree	Healthcare Worker	Health worker	No	26-30	No	Unlikely Perceived Risk of Infection	Not Particularly Serious Severity of Disease	High Susceptibility to Infection	Yes	No	Infrequently	0	No or Minimal Anxiety	High Security	House or Apartment	Female
Rural	Associate's degree	Healthcare Worker	Community health worker	No	26-30	Yes	Likely Perceived Risk of Infection	Not Particularly Serious Severity of Disease	High Susceptibility to Infection	Yes	No	Infrequently	0	No or Minimal Anxiety	High Security	House or Apartment	Female
Rural	Associate's degree	Healthcare Worker	Health worker	No	18-25	Yes	Likely Perceived Risk of Infection	Not Particularly Serious Severity of Disease	High Susceptibility to Infection	Yes	No	Infrequently	0	No or Minimal Anxiety	High Security	House or Apartment	Male
Urban	Bachelors degree	Healthcare Worker	Community health worker	No	Under 18	No	Unlikely Perceived Risk of Infection	Not Particularly Serious Severity of Disease	High Susceptibility to Infection	Yes	No	Infrequently	0	No or Minimal Anxiety	High Security	House or Apartment	Male
Urban	Bachelors degree	Healthcare Worker	Community health worker	No	26-30	No	Unlikely Perceived Risk of Infection	Not Particularly Serious Severity of Disease	High Susceptibility to Infection	Yes	No	Infrequently	0	No or Minimal Anxiety	High Security	House or Apartment	Male
Rural	Less than high school graduate	Healthcare Worker	Community health worker	No	36-40	Yes	Unlikely Perceived Risk of Infection	Not Particularly Serious Severity of Disease	High Susceptibility to Infection	Yes	No	Infrequently	0	No or Minimal Anxiety	High Security	House or Apartment	Male
Rural	Graduated high school	Healthcare Worker	Health worker	No	18-25	Yes	Unlikely Perceived Risk of Infection	Not Particularly Serious Severity of Disease	High Susceptibility to Infection	Yes	No	Infrequently	0	No or Minimal Anxiety	High Security	House or Apartment	Female
Rural	Associate's degree	Healthcare Worker	Health worker	No	18-25	Yes	Unlikely Perceived Risk of Infection	Not Particularly Serious Severity of Disease	High Susceptibility to Infection	Yes	No	Frequently	0	No or Minimal Anxiety	High Security	House or Apartment	Female
Rural	Graduated high school	Healthcare Worker	Community health worker	Yes	31-35	No	Unlikely Perceived Risk of Infection	High Severity of Disease	High Susceptibility to Infection	Yes	No	Infrequently	0	No or Minimal Anxiety	High Security	House or Apartment	Male
Rural	Less than high school graduate	Healthcare Worker	Community health worker	No	31-35	Yes	Unlikely Perceived Risk of Infection	Not Particularly Serious Severity of Disease	High Susceptibility to Infection	Yes	No	Infrequently	0	No or Minimal Anxiety	High Security	House or Apartment	Male
Urban	Associate's degree	Not Healthcare Worker	Other	No	36-40	No	Unlikely Perceived Risk of Infection	Not Particularly Serious Severity of Disease	High Susceptibility to Infection	No	.	Frequently	0	No or Minimal Anxiety	Low Security	House or Apartment	Male
Rural	Bachelors degree	Healthcare Worker	Health worker	No	26-30	No	Unlikely Perceived Risk of Infection	Not Particularly Serious Severity of Disease	High Susceptibility to Infection	Yes	No	Infrequently	0	No or Minimal Anxiety	Low Security	House or Apartment	Male
Rural	Less than high school graduate	Healthcare Worker	Community health worker	No	18-25	No	Unlikely Perceived Risk of Infection	Not Particularly Serious Severity of Disease	High Susceptibility to Infection	Yes	No	Infrequently	0	No or Minimal Anxiety	High Security	House or Apartment	Male
Rural	Graduated high school	Healthcare Worker	Community health worker	No	18-25	No	Unlikely Perceived Risk of Infection	Not Particularly Serious Severity of Disease	High Susceptibility to Infection	Yes	No	Infrequently	0	No or Minimal Anxiety	High Security	House or Apartment	Male
Urban	Associate's degree	Not Healthcare Worker	Other	No	26-30	No	Likely Perceived Risk of Infection	Not Particularly Serious Severity of Disease	High Susceptibility to Infection	Yes	.	Frequently	0	No or Minimal Anxiety	High Security	House or Apartment	Male
Urban	Less than high school graduate	Not Healthcare Worker	Other	No	36-40	Yes	Unlikely Perceived Risk of Infection	Not Particularly Serious Severity of Disease	High Susceptibility to Infection	Yes	.	Infrequently	0	No or Minimal Anxiety	Low Security	House or Apartment	Male
Urban	Associate's degree	Healthcare Worker	Community health worker	No	18-25	Yes	Likely Perceived Risk of Infection	Not Particularly Serious Severity of Disease	High Susceptibility to Infection	Yes	No	Infrequently	0	No or Minimal Anxiety	High Security	House or Apartment	Female
Urban	Bachelors degree	Not Healthcare Worker	Public service/essential services/community leader	No	31-35	Yes	Unlikely Perceived Risk of Infection	Not Particularly Serious Severity of Disease	High Susceptibility to Infection	Yes	.	Infrequently	0	No or Minimal Anxiety	High Security	House or Apartment	Female
Urban	Graduated high school	Healthcare Worker	Community health worker	No	18-25	No	Unlikely Perceived Risk of Infection	Not Particularly Serious Severity of Disease	High Susceptibility to Infection	Yes	No	Infrequently	0	No or Minimal Anxiety	High Security	House or Apartment	Female
Urban	Graduated high school	Healthcare Worker	Community health worker	No	26-30	Yes	Unlikely Perceived Risk of Infection	Not Particularly Serious Severity of Disease	High Susceptibility to Infection	Yes	No	Frequently	0	No or Minimal Anxiety	High Security	House or Apartment	Male
Urban	Bachelors degree	Not Healthcare Worker	Other	No	18-25	No	Unlikely Perceived Risk of Infection	Not Particularly Serious Severity of Disease	Not Susceptible to Infection	.	.	Frequently	0	No or Minimal Anxiety	Low Security	House or Apartment	Male
Urban	Graduated high school	Healthcare Worker	Community health worker	No	31-35	No	Unlikely Perceived Risk of Infection	Not Particularly Serious Severity of Disease	High Susceptibility to Infection	Yes	No	Infrequently	0	No or Minimal Anxiety	High Security	House or Apartment	Male
Urban	Bachelors degree	Healthcare Worker	Health worker	Yes	36-40	Yes	Likely Perceived Risk of Infection	Not Particularly Serious Severity of Disease	High Susceptibility to Infection	Yes	No	Frequently	0	No or Minimal Anxiety	Low Security	House or Apartment	Female
Urban	Bachelors degree	Healthcare Worker	Health worker	No	26-30	Yes	Likely Perceived Risk of Infection	Not Particularly Serious Severity of Disease	Not Susceptible to Infection	Yes	No	Frequently	0	No or Minimal Anxiety	Low Security	House or Apartment	Male
Rural	Bachelors degree	Healthcare Worker	Health worker	No	26-30	Yes	Likely Perceived Risk of Infection	Not Particularly Serious Severity of Disease	Not Susceptible to Infection	Yes	No	Frequently	0	No or Minimal Anxiety	Low Security	House or Apartment	Male
Rural	Bachelors degree	Healthcare Worker	Health worker	No	26-30	Yes	Likely Perceived Risk of Infection	Not Particularly Serious Severity of Disease	Not Susceptible to Infection	Yes	No	Frequently	0	No or Minimal Anxiety	Low Security	House or Apartment	Male
Urban	Bachelors degree	Healthcare Worker	Health worker	No	26-30	Yes	Likely Perceived Risk of Infection	Not Particularly Serious Severity of Disease	Not Susceptible to Infection	Yes	No	Frequently	0	No or Minimal Anxiety	Low Security	House or Apartment	Female
Rural	Graduated high school	Healthcare Worker	Health worker	No	Under 18	Yes	Unlikely Perceived Risk of Infection	Not Particularly Serious Severity of Disease	Not Susceptible to Infection	Yes	No	Infrequently	0	No or Minimal Anxiety	Low Security	House or Apartment	Male
Rural	Less than high school graduate	Healthcare Worker	Community health worker	No	26-30	Yes	Unlikely Perceived Risk of Infection	Not Particularly Serious Severity of Disease	High Susceptibility to Infection	Yes	No	Infrequently	0	No or Minimal Anxiety	Low Security	House or Apartment	Female
Rural	Associate's degree	Healthcare Worker	Health worker	No	36-40	Yes	Unlikely Perceived Risk of Infection	Not Particularly Serious Severity of Disease	Not Susceptible to Infection	Yes	No	Frequently	0	No or Minimal Anxiety	Low Security	House or Apartment	Male
Urban	Associate's degree	Healthcare Worker	Health worker	No	26-30	Yes	Likely Perceived Risk of Infection	Not Particularly Serious Severity of Disease	Not Susceptible to Infection	Yes	No	Frequently	1	No or Minimal Anxiety	Low Security	House or Apartment	Female
Urban	Graduated high school	Healthcare Worker	Community health worker	No	31-35	No	Likely Perceived Risk of Infection	High Severity of Disease	High Susceptibility to Infection	Yes	No	Frequently	0	No or Minimal Anxiety	High Security	House or Apartment	Male
Urban	Graduated high school	Healthcare Worker	Health worker	No	31-35	Yes	Unlikely Perceived Risk of Infection	Not Particularly Serious Severity of Disease	High Susceptibility to Infection	Yes	No	Frequently	0	No or Minimal Anxiety	Low Security	House or Apartment	Male
Urban	Associate's degree	Healthcare Worker	Health worker	No	36-40	Yes	Likely Perceived Risk of Infection	Not Particularly Serious Severity of Disease	Not Susceptible to Infection	Yes	No	Frequently	0	No or Minimal Anxiety	Low Security	House or Apartment	Male
Rural	Associate's degree	Not Healthcare Worker	Other	No	26-30	No	Unlikely Perceived Risk of Infection	Not Particularly Serious Severity of Disease	Not Susceptible to Infection	No	.	Infrequently	0	No or Minimal Anxiety	High Security	House or Apartment	Male
Rural	Associate's degree	Healthcare Worker	Health worker	No	18-25	No	Unlikely Perceived Risk of Infection	Not Particularly Serious Severity of Disease	Not Susceptible to Infection	Yes	No	Infrequently	6	Moderate to Severe Anxiety	High Security	House or Apartment	Male
Urban	Bachelors degree	Healthcare Worker	Community health worker	No	31-35	Yes	Likely Perceived Risk of Infection	Not Particularly Serious Severity of Disease	Not Susceptible to Infection	Yes	No	Frequently	0	No or Minimal Anxiety	Low Security	House or Apartment	Male
Urban	Bachelors degree	Not Healthcare Worker	Other	No	18-25	No	Likely Perceived Risk of Infection	Not Particularly Serious Severity of Disease	Not Susceptible to Infection	Yes	.	Infrequently	0	No or Minimal Anxiety	Low Security	House or Apartment	Male
Urban	Bachelors degree	Healthcare Worker	Community health worker	No	18-25	Yes	Unlikely Perceived Risk of Infection	Not Particularly Serious Severity of Disease	High Susceptibility to Infection	Yes	No	Frequently	0	No or Minimal Anxiety	Low Security	House or Apartment	Male
Urban	Less than high school graduate	Healthcare Worker	Community health worker	No	18-25	No	Likely Perceived Risk of Infection	High Severity of Disease	High Susceptibility to Infection	Yes	No	Infrequently	0	No or Minimal Anxiety	Low Security	House or Apartment	Female
Rural	Graduated high school	Healthcare Worker	Health worker	No	26-30	No	Likely Perceived Risk of Infection	Not Particularly Serious Severity of Disease	Not Susceptible to Infection	Yes	No	Frequently	0	No or Minimal Anxiety	Low Security	House or Apartment	Female
Urban	Associate's degree	Not Healthcare Worker	Other	No	26-30	No	Likely Perceived Risk of Infection	Not Particularly Serious Severity of Disease	Not Susceptible to Infection	Yes	.	Frequently	0	No or Minimal Anxiety	Low Security	House or Apartment	Female
Rural	Bachelors degree	Healthcare Worker	Health worker	No	36-40	Yes	Likely Perceived Risk of Infection	Not Particularly Serious Severity of Disease	Not Susceptible to Infection	Yes	No	Frequently	0	No or Minimal Anxiety	Low Security	House or Apartment	Male
Rural	Associate's degree	Not Healthcare Worker	Other	No	36-40	Yes	Likely Perceived Risk of Infection	Not Particularly Serious Severity of Disease	Not Susceptible to Infection	Yes	.	Infrequently	0	No or Minimal Anxiety	Low Security	House or Apartment	Female
Rural	Graduated high school	Healthcare Worker	Health worker	No	18-25	No	Likely Perceived Risk of Infection	Not Particularly Serious Severity of Disease	Not Susceptible to Infection	Yes	No	Frequently	0	No or Minimal Anxiety	Low Security	House or Apartment	Female
Rural	Less than high school graduate	Healthcare Worker	Community health worker	No	18-25	Yes	Unlikely Perceived Risk of Infection	Not Particularly Serious Severity of Disease	Not Susceptible to Infection	.	No	Infrequently	0	No or Minimal Anxiety	High Security	House or Apartment	Male
Rural	Graduated high school	Healthcare Worker	Community health worker	No	31-35	No	Likely Perceived Risk of Infection	High Severity of Disease	High Susceptibility to Infection	Yes	No	Frequently	3	No or Minimal Anxiety	Low Security	House or Apartment	Male
Urban	Bachelors degree	Healthcare Worker	Community health worker	No	36-40	No	Likely Perceived Risk of Infection	High Severity of Disease	High Susceptibility to Infection	Yes	No	Frequently	5	Moderate to Severe Anxiety	Low Security	House or Apartment	Male
Urban	Associate's degree	Healthcare Worker	Community health worker	No	36-40	No	Likely Perceived Risk of Infection	High Severity of Disease	High Susceptibility to Infection	Yes	No	Frequently	5	Moderate to Severe Anxiety	Low Security	House or Apartment	Male
Urban	Graduated high school	Healthcare Worker	Community health worker	No	31-35	Yes	Likely Perceived Risk of Infection	High Severity of Disease	High Susceptibility to Infection	Yes	No	Frequently	2	No or Minimal Anxiety	Low Security	House or Apartment	Male
Urban	Graduated high school	Healthcare Worker	Community health worker	No	36-40	Yes	Likely Perceived Risk of Infection	High Severity of Disease	High Susceptibility to Infection	Yes	No	Frequently	5	Moderate to Severe Anxiety	Low Security	House or Apartment	Male
Rural	Less than high school graduate	Healthcare Worker	Community health worker	No	36-40	No	Likely Perceived Risk of Infection	Not Particularly Serious Severity of Disease	High Susceptibility to Infection	Yes	No	Frequently	1	No or Minimal Anxiety	Low Security	House or Apartment	Male
Rural	Less than high school graduate	Healthcare Worker	Community health worker	No	26-30	No	Likely Perceived Risk of Infection	High Severity of Disease	High Susceptibility to Infection	Yes	No	Frequently	4	No or Minimal Anxiety	Low Security	House or Apartment	Male
Rural	Less than high school graduate	Healthcare Worker	Community health worker	Yes	31-35	Yes	Likely Perceived Risk of Infection	High Severity of Disease	High Susceptibility to Infection	Yes	No	Frequently	4	No or Minimal Anxiety	Low Security	House or Apartment	Female
Rural	Graduated high school	Healthcare Worker	Community health worker	No	31-35	Yes	Likely Perceived Risk of Infection	High Severity of Disease	High Susceptibility to Infection	Yes	No	Frequently	4	No or Minimal Anxiety	Low Security	House or Apartment	Male
Rural	Graduated high school	Healthcare Worker	Community health worker	No	36-40	No	Likely Perceived Risk of Infection	High Severity of Disease	High Susceptibility to Infection	Yes	No	Frequently	4	No or Minimal Anxiety	Low Security	House or Apartment	Male
Rural	Graduated high school	Healthcare Worker	Community health worker	No	31-35	No	Likely Perceived Risk of Infection	High Severity of Disease	High Susceptibility to Infection	Yes	No	Frequently	5	Moderate to Severe Anxiety	Low Security	House or Apartment	Male
Rural	Less than high school graduate	Healthcare Worker	Community health worker	No	31-35	No	Likely Perceived Risk of Infection	High Severity of Disease	High Susceptibility to Infection	Yes	No	Frequently	4	No or Minimal Anxiety	Low Security	House or Apartment	Female
Rural	Less than high school graduate	Healthcare Worker	Community health worker	No	18-25	No	Likely Perceived Risk of Infection	High Severity of Disease	High Susceptibility to Infection	Yes	No	Frequently	1	No or Minimal Anxiety	Low Security	House or Apartment	Male
Urban	Graduated high school	Healthcare Worker	Community health worker	No	36-40	Yes	Likely Perceived Risk of Infection	High Severity of Disease	High Susceptibility to Infection	Yes	No	Frequently	1	No or Minimal Anxiety	Low Security	House or Apartment	Male
Urban	Less than high school graduate	Healthcare Worker	Community health worker	No	31-35	No	Likely Perceived Risk of Infection	High Severity of Disease	High Susceptibility to Infection	Yes	No	Frequently	2	No or Minimal Anxiety	Low Security	House or Apartment	Male
Rural	Less than high school graduate	Healthcare Worker	Community health worker	No	31-35	No	Likely Perceived Risk of Infection	High Severity of Disease	High Susceptibility to Infection	Yes	No	Frequently	3	No or Minimal Anxiety	Low Security	House or Apartment	Male
Rural	Less than high school graduate	Healthcare Worker	Community health worker	No	31-35	No	Likely Perceived Risk of Infection	High Severity of Disease	High Susceptibility to Infection	Yes	No	Frequently	4	No or Minimal Anxiety	Low Security	House or Apartment	Male
Rural	Associate's degree	Healthcare Worker	Community health worker	No	26-30	No	Likely Perceived Risk of Infection	High Severity of Disease	High Susceptibility to Infection	Yes	No	Frequently	5	Moderate to Severe Anxiety	High Security	House or Apartment	Male
Rural	Associate's degree	Healthcare Worker	Community health worker	No	18-25	Yes	Likely Perceived Risk of Infection	High Severity of Disease	High Susceptibility to Infection	Yes	No	Frequently	1	No or Minimal Anxiety	Low Security	House or Apartment	Female
Rural	Associate's degree	Healthcare Worker	Community health worker	No	31-35	No	Likely Perceived Risk of Infection	High Severity of Disease	High Susceptibility to Infection	Yes	No	Frequently	2	No or Minimal Anxiety	Low Security	House or Apartment	Male
Rural	Advanced degree	Healthcare Worker	Health worker	Yes	26-30	Yes	Likely Perceived Risk of Infection	High Severity of Disease	Not Susceptible to Infection	Yes	No	Frequently	0	No or Minimal Anxiety	Low Security	House or Apartment	Male
Urban	Associate's degree	Healthcare Worker	Health worker	No	36-40	Yes	Likely Perceived Risk of Infection	High Severity of Disease	High Susceptibility to Infection	Yes	No	Frequently	2	No or Minimal Anxiety	Low Security	House or Apartment	Female
Rural	Advanced degree	Healthcare Worker	Health worker	No	18-25	Yes	Likely Perceived Risk of Infection	High Severity of Disease	High Susceptibility to Infection	Yes	No	Frequently	0	No or Minimal Anxiety	Low Security	House or Apartment	Male
Urban	Advanced degree	Healthcare Worker	Health worker	No	31-35	Yes	Likely Perceived Risk of Infection	High Severity of Disease	High Susceptibility to Infection	Yes	Yes	Frequently	3	No or Minimal Anxiety	Low Security	House or Apartment	Male
Urban	Associate's degree	Healthcare Worker	Health worker	No	18-25	Yes	Likely Perceived Risk of Infection	High Severity of Disease	High Susceptibility to Infection	Yes	No	Frequently	2	No or Minimal Anxiety	Low Security	House or Apartment	Female
Rural	Bachelors degree	Not Healthcare Worker	Public service/essential services/community leader	Yes	36-40	No	Likely Perceived Risk of Infection	High Severity of Disease	Not Susceptible to Infection	Yes	.	Frequently	2	No or Minimal Anxiety	Low Security	House or Apartment	Male
Rural	Bachelors degree	Not Healthcare Worker	Other	No	31-35	No	Likely Perceived Risk of Infection	High Severity of Disease	Not Susceptible to Infection	Yes	.	Frequently	1	No or Minimal Anxiety	Low Security	House or Apartment	Male
Urban	Associate's degree	Healthcare Worker	Health worker	No	36-40	No	Likely Perceived Risk of Infection	Not Particularly Serious Severity of Disease	Not Susceptible to Infection	Yes	No	Frequently	0	No or Minimal Anxiety	Low Security	House or Apartment	Male
Rural	Associate's degree	Healthcare Worker	Health worker	No	31-35	No	Likely Perceived Risk of Infection	High Severity of Disease	Not Susceptible to Infection	Yes	No	Frequently	1	No or Minimal Anxiety	Low Security	House or Apartment	Male
Rural	Bachelors degree	Healthcare Worker	Health worker	No	26-30	No	Likely Perceived Risk of Infection	Not Particularly Serious Severity of Disease	Not Susceptible to Infection	Yes	No	Frequently	0	No or Minimal Anxiety	Low Security	House or Apartment	Male
Urban	Associate's degree	Healthcare Worker	Health worker	No	31-35	No	Unlikely Perceived Risk of Infection	Not Particularly Serious Severity of Disease	Not Susceptible to Infection	No	No	Frequently	0	No or Minimal Anxiety	Low Security	House or Apartment	Male
Urban	Associate's degree	Healthcare Worker	Health worker	No	31-35	No	Unlikely Perceived Risk of Infection	Not Particularly Serious Severity of Disease	Not Susceptible to Infection	No	No	Frequently	0	No or Minimal Anxiety	Low Security	House or Apartment	Male
Urban	Associate's degree	Healthcare Worker	Health worker	No	26-30	No	Unlikely Perceived Risk of Infection	Not Particularly Serious Severity of Disease	Not Susceptible to Infection	Yes	No	Frequently	0	No or Minimal Anxiety	Low Security	House or Apartment	Male
Urban	Associate's degree	Healthcare Worker	Health worker	No	26-30	No	Unlikely Perceived Risk of Infection	Not Particularly Serious Severity of Disease	Not Susceptible to Infection	Yes	No	Frequently	0	No or Minimal Anxiety	Low Security	House or Apartment	Male
Rural	Associate's degree	Healthcare Worker	Health worker	No	36-40	No	Unlikely Perceived Risk of Infection	Not Particularly Serious Severity of Disease	Not Susceptible to Infection	Yes	No	Frequently	1	No or Minimal Anxiety	Low Security	House or Apartment	Male
Rural	Associate's degree	Not Healthcare Worker	Public service/essential services/community leader	No	31-35	No	Unlikely Perceived Risk of Infection	Not Particularly Serious Severity of Disease	Not Susceptible to Infection	Yes	.	Frequently	0	No or Minimal Anxiety	Low Security	House or Apartment	Male
Urban	Associate's degree	Not Healthcare Worker	Not currently in paid work	No	31-35	No	Unlikely Perceived Risk of Infection	Not Particularly Serious Severity of Disease	Not Susceptible to Infection	Yes	.	Frequently	0	No or Minimal Anxiety	Low Security	House or Apartment	Male
Urban	Associate's degree	Healthcare Worker	Health worker	No	36-40	No	Unlikely Perceived Risk of Infection	Not Particularly Serious Severity of Disease	Not Susceptible to Infection	Yes	No	Frequently	0	No or Minimal Anxiety	Low Security	House or Apartment	Female
Urban	Associate's degree	Healthcare Worker	Health worker	Yes	31-35	Yes	Unlikely Perceived Risk of Infection	Not Particularly Serious Severity of Disease	Not Susceptible to Infection	Yes	No	Frequently	0	No or Minimal Anxiety	Low Security	House or Apartment	Male
Urban	Associate's degree	Healthcare Worker	Health worker	No	36-40	No	Unlikely Perceived Risk of Infection	Not Particularly Serious Severity of Disease	Not Susceptible to Infection	Yes	No	Frequently	0	No or Minimal Anxiety	Low Security	House or Apartment	Female
Rural	Associate's degree	Healthcare Worker	Health worker	No	26-30	No	Unlikely Perceived Risk of Infection	Not Particularly Serious Severity of Disease	Not Susceptible to Infection	Yes	No	Frequently	0	No or Minimal Anxiety	Low Security	House or Apartment	Male
Rural	Associate's degree	Healthcare Worker	Health worker	No	31-35	No	Unlikely Perceived Risk of Infection	Not Particularly Serious Severity of Disease	Not Susceptible to Infection	Yes	No	Frequently	0	No or Minimal Anxiety	Low Security	House or Apartment	Male
Rural	Associate's degree	Healthcare Worker	Health worker	No	18-25	No	Unlikely Perceived Risk of Infection	Not Particularly Serious Severity of Disease	Not Susceptible to Infection	Yes	No	Frequently	0	No or Minimal Anxiety	Low Security	House or Apartment	Male
Rural	Associate's degree	Healthcare Worker	Health worker	No	26-30	No	Unlikely Perceived Risk of Infection	Not Particularly Serious Severity of Disease	Not Susceptible to Infection	Yes	No	Frequently	0	No or Minimal Anxiety	Low Security	House or Apartment	Male
Urban	Associate's degree	Healthcare Worker	Health worker	No	31-35	No	Unlikely Perceived Risk of Infection	Not Particularly Serious Severity of Disease	Not Susceptible to Infection	Yes	No	Frequently	0	No or Minimal Anxiety	Low Security	House or Apartment	Female
Urban	Associate's degree	Healthcare Worker	Health worker	No	26-30	No	Unlikely Perceived Risk of Infection	Not Particularly Serious Severity of Disease	Not Susceptible to Infection	Yes	No	Frequently	0	No or Minimal Anxiety	Low Security	House or Apartment	Male
Urban	Associate's degree	Healthcare Worker	Health worker	No	31-35	Yes	Unlikely Perceived Risk of Infection	Not Particularly Serious Severity of Disease	Not Susceptible to Infection	Yes	No	Frequently	0	No or Minimal Anxiety	Low Security	House or Apartment	Female
Urban	Associate's degree	Healthcare Worker	Health worker	No	31-35	Yes	Unlikely Perceived Risk of Infection	Not Particularly Serious Severity of Disease	Not Susceptible to Infection	Yes	No	Frequently	0	No or Minimal Anxiety	Low Security	House or Apartment	Male
Rural	Associate's degree	Healthcare Worker	Health worker	No	26-30	No	Unlikely Perceived Risk of Infection	Not Particularly Serious Severity of Disease	Not Susceptible to Infection	Yes	No	Frequently	0	No or Minimal Anxiety	Low Security	House or Apartment	Male
Rural	Associate's degree	Healthcare Worker	Health worker	No	31-35	No	Unlikely Perceived Risk of Infection	Not Particularly Serious Severity of Disease	Not Susceptible to Infection	Yes	No	Frequently	0	No or Minimal Anxiety	Low Security	House or Apartment	Male
Rural	Associate's degree	Healthcare Worker	Health worker	No	36-40	No	Unlikely Perceived Risk of Infection	Not Particularly Serious Severity of Disease	Not Susceptible to Infection	No	No	Frequently	0	No or Minimal Anxiety	Low Security	House or Apartment	Male
Rural	Associate's degree	Healthcare Worker	Health worker	No	31-35	No	Unlikely Perceived Risk of Infection	Not Particularly Serious Severity of Disease	Not Susceptible to Infection	Yes	No	Frequently	0	No or Minimal Anxiety	Low Security	House or Apartment	Male
Rural	Associate's degree	Healthcare Worker	Health worker	No	36-40	No	Unlikely Perceived Risk of Infection	Not Particularly Serious Severity of Disease	Not Susceptible to Infection	Yes	No	Frequently	0	No or Minimal Anxiety	Low Security	House or Apartment	Male
Rural	Associate's degree	Healthcare Worker	Health worker	No	26-30	No	Unlikely Perceived Risk of Infection	Not Particularly Serious Severity of Disease	Not Susceptible to Infection	Yes	No	Frequently	0	No or Minimal Anxiety	Low Security	House or Apartment	Male
Urban	Associate's degree	Healthcare Worker	Health worker	No	31-35	No	Unlikely Perceived Risk of Infection	Not Particularly Serious Severity of Disease	Not Susceptible to Infection	Yes	No	Frequently	0	No or Minimal Anxiety	Low Security	House or Apartment	Male
Rural	Associate's degree	Not Healthcare Worker	Public service/essential services/community leader	No	36-40	No	Unlikely Perceived Risk of Infection	Not Particularly Serious Severity of Disease	Not Susceptible to Infection	Yes	.	Frequently	0	No or Minimal Anxiety	Low Security	House or Apartment	Male
Rural	Associate's degree	Healthcare Worker	Health worker	No	31-35	No	Unlikely Perceived Risk of Infection	Not Particularly Serious Severity of Disease	Not Susceptible to Infection	Yes	No	Frequently	0	No or Minimal Anxiety	Low Security	House or Apartment	Male
Urban	Associate's degree	Healthcare Worker	Health worker	No	26-30	No	Unlikely Perceived Risk of Infection	Not Particularly Serious Severity of Disease	Not Susceptible to Infection	Yes	No	Frequently	0	No or Minimal Anxiety	Low Security	House or Apartment	Female
Rural	Associate's degree	Healthcare Worker	Health worker	No	26-30	No	Unlikely Perceived Risk of Infection	Not Particularly Serious Severity of Disease	Not Susceptible to Infection	Yes	No	Frequently	0	No or Minimal Anxiety	Low Security	House or Apartment	Male
Urban	Associate's degree	Healthcare Worker	Health worker	No	26-30	Yes	Unlikely Perceived Risk of Infection	Not Particularly Serious Severity of Disease	Not Susceptible to Infection	Yes	No	Frequently	0	No or Minimal Anxiety	Low Security	House or Apartment	Female
Rural	Less than high school graduate	Not Healthcare Worker	Religious Leader	No	26-30	No	Unlikely Perceived Risk of Infection	Not Particularly Serious Severity of Disease	High Susceptibility to Infection	Yes	.	Frequently	0	No or Minimal Anxiety	High Security	House or Apartment	Male
Urban	Associate's degree	Not Healthcare Worker	Other	No	31-35	No	Unlikely Perceived Risk of Infection	Not Particularly Serious Severity of Disease	High Susceptibility to Infection	Yes	.	Frequently	0	No or Minimal Anxiety	Low Security	House or Apartment	Female
Urban	Associate's degree	Not Healthcare Worker	Public service/essential services/community leader	No	36-40	No	Unlikely Perceived Risk of Infection	Not Particularly Serious Severity of Disease	High Susceptibility to Infection	Yes	.	Frequently	0	No or Minimal Anxiety	Low Security	House or Apartment	Male
Urban	Graduated high school	Healthcare Worker	Community health worker	No	26-30	No	Unlikely Perceived Risk of Infection	Not Particularly Serious Severity of Disease	High Susceptibility to Infection	Yes	No	Infrequently	0	No or Minimal Anxiety	Low Security	House or Apartment	Female
Rural	Associate's degree	Healthcare Worker	Community health worker	No	26-30	No	Unlikely Perceived Risk of Infection	Not Particularly Serious Severity of Disease	High Susceptibility to Infection	Yes	No	Infrequently	0	No or Minimal Anxiety	Low Security	House or Apartment	Male
Rural	Bachelors degree	Not Healthcare Worker	Other	No	26-30	No	Unlikely Perceived Risk of Infection	Not Particularly Serious Severity of Disease	High Susceptibility to Infection	Yes	.	Infrequently	0	No or Minimal Anxiety	Low Security	House or Apartment	Male
Rural	Less than high school graduate	Healthcare Worker	Community health worker	No	31-35	No	Unlikely Perceived Risk of Infection	Not Particularly Serious Severity of Disease	High Susceptibility to Infection	Yes	No	Frequently	0	No or Minimal Anxiety	Low Security	House or Apartment	Male
Rural	Less than high school graduate	Healthcare Worker	Community health worker	No	26-30	No	Unlikely Perceived Risk of Infection	Not Particularly Serious Severity of Disease	High Susceptibility to Infection	Yes	No	Infrequently	0	No or Minimal Anxiety	Low Security	House or Apartment	Male
Rural	Graduated high school	Healthcare Worker	Community health worker	No	26-30	No	Unlikely Perceived Risk of Infection	Not Particularly Serious Severity of Disease	Not Susceptible to Infection	Yes	No	Frequently	0	No or Minimal Anxiety	Low Security	House or Apartment	Male
Rural	Graduated high school	Healthcare Worker	Community health worker	No	31-35	No	Unlikely Perceived Risk of Infection	Not Particularly Serious Severity of Disease	High Susceptibility to Infection	Yes	No	Frequently	0	No or Minimal Anxiety	Low Security	House or Apartment	Male
Urban	Less than high school graduate	Healthcare Worker	Community health worker	No	18-25	Yes	Unlikely Perceived Risk of Infection	Not Particularly Serious Severity of Disease	High Susceptibility to Infection	Yes	No	Infrequently	0	No or Minimal Anxiety	Low Security	House or Apartment	Female
Urban	Graduated high school	Not Healthcare Worker	Public service/essential services/community leader	No	31-35	Yes	Unlikely Perceived Risk of Infection	Not Particularly Serious Severity of Disease	High Susceptibility to Infection	Yes	.	Frequently	0	No or Minimal Anxiety	Low Security	House or Apartment	Male
Rural	Less than high school graduate	Healthcare Worker	Community health worker	No	36-40	Yes	Unlikely Perceived Risk of Infection	Not Particularly Serious Severity of Disease	High Susceptibility to Infection	Yes	No	Frequently	0	No or Minimal Anxiety	Low Security	House or Apartment	Female
Rural	Graduated high school	Not Healthcare Worker	Other	No	36-40	No	Unlikely Perceived Risk of Infection	Not Particularly Serious Severity of Disease	High Susceptibility to Infection	Yes	.	Frequently	0	No or Minimal Anxiety	Low Security	House or Apartment	Male
Rural	Less than high school graduate	Healthcare Worker	Community health worker	No	26-30	No	Unlikely Perceived Risk of Infection	Not Particularly Serious Severity of Disease	High Susceptibility to Infection	Yes	No	Frequently	0	No or Minimal Anxiety	Low Security	House or Apartment	Male
Rural	Less than high school graduate	Healthcare Worker	Community health worker	No	26-30	No	Unlikely Perceived Risk of Infection	Not Particularly Serious Severity of Disease	High Susceptibility to Infection	Yes	No	Frequently	0	No or Minimal Anxiety	Low Security	House or Apartment	Female
Urban	Graduated high school	Healthcare Worker	Community health worker	No	31-35	No	Unlikely Perceived Risk of Infection	Not Particularly Serious Severity of Disease	High Susceptibility to Infection	Yes	No	Frequently	0	No or Minimal Anxiety	Low Security	House or Apartment	Male
Rural	Graduated high school	Healthcare Worker	Community health worker	No	31-35	No	Unlikely Perceived Risk of Infection	Not Particularly Serious Severity of Disease	High Susceptibility to Infection	Yes	No	Frequently	0	No or Minimal Anxiety	Low Security	House or Apartment	Male
Urban	Graduated high school	Healthcare Worker	Community health worker	No	31-35	No	Unlikely Perceived Risk of Infection	Not Particularly Serious Severity of Disease	High Susceptibility to Infection	Yes	No	Frequently	0	No or Minimal Anxiety	Low Security	House or Apartment	Male
Rural	Graduated high school	Healthcare Worker	Community health worker	No	26-30	No	Likely Perceived Risk of Infection	Not Particularly Serious Severity of Disease	High Susceptibility to Infection	Yes	No	Frequently	0	No or Minimal Anxiety	Low Security	House or Apartment	Male
Urban	Graduated high school	Healthcare Worker	Community health worker	No	36-40	No	Unlikely Perceived Risk of Infection	Not Particularly Serious Severity of Disease	High Susceptibility to Infection	Yes	No	Frequently	0	No or Minimal Anxiety	Low Security	House or Apartment	Male
Rural	Graduated high school	Healthcare Worker	Community health worker	No	26-30	Yes	Unlikely Perceived Risk of Infection	Not Particularly Serious Severity of Disease	High Susceptibility to Infection	Yes	No	Frequently	0	No or Minimal Anxiety	Low Security	House or Apartment	Male
Rural	Graduated high school	Healthcare Worker	Community health worker	No	26-30	Yes	Unlikely Perceived Risk of Infection	Not Particularly Serious Severity of Disease	High Susceptibility to Infection	Yes	No	Frequently	0	No or Minimal Anxiety	Low Security	House or Apartment	Male
Rural	Associate's degree	Healthcare Worker	Health worker	No	26-30	No	Unlikely Perceived Risk of Infection	Not Particularly Serious Severity of Disease	High Susceptibility to Infection	Yes	No	Infrequently	0	No or Minimal Anxiety	Low Security	House or Apartment	Male
Rural	Less than high school graduate	Healthcare Worker	Community health worker	No	31-35	No	Unlikely Perceived Risk of Infection	Not Particularly Serious Severity of Disease	High Susceptibility to Infection	Yes	No	Frequently	0	No or Minimal Anxiety	Low Security	House or Apartment	Female
Rural	Less than high school graduate	Healthcare Worker	Community health worker	No	31-35	No	Unlikely Perceived Risk of Infection	Not Particularly Serious Severity of Disease	High Susceptibility to Infection	Yes	No	Frequently	0	No or Minimal Anxiety	Low Security	House or Apartment	Female
Rural	Less than high school graduate	Not Healthcare Worker	Other	No	31-35	Yes	Unlikely Perceived Risk of Infection	Not Particularly Serious Severity of Disease	High Susceptibility to Infection	Yes	.	Frequently	0	No or Minimal Anxiety	Low Security	House or Apartment	Male
Rural	Less than high school graduate	Healthcare Worker	Community health worker	No	36-40	No	Unlikely Perceived Risk of Infection	Not Particularly Serious Severity of Disease	High Susceptibility to Infection	Yes	No	Frequently	0	No or Minimal Anxiety	Low Security	House or Apartment	Male
Rural	Less than high school graduate	Healthcare Worker	Community health worker	No	36-40	No	Unlikely Perceived Risk of Infection	Not Particularly Serious Severity of Disease	High Susceptibility to Infection	Yes	No	Frequently	0	No or Minimal Anxiety	Low Security	House or Apartment	Male
Rural	Graduated high school	Healthcare Worker	Community health worker	No	36-40	Yes	Unlikely Perceived Risk of Infection	Not Particularly Serious Severity of Disease	High Susceptibility to Infection	Yes	No	Infrequently	0	No or Minimal Anxiety	Low Security	House or Apartment	Female
Urban	Graduated high school	Not Healthcare Worker	Other	No	36-40	No	Likely Perceived Risk of Infection	High Severity of Disease	High Susceptibility to Infection	Yes	.	Infrequently	0	No or Minimal Anxiety	Low Security	House or Apartment	Male
Urban	Associate's degree	Healthcare Worker	Health worker	No	26-30	Yes	Likely Perceived Risk of Infection	Not Particularly Serious Severity of Disease	High Susceptibility to Infection	Yes	No	Infrequently	0	No or Minimal Anxiety	Low Security	House or Apartment	Male
Urban	Advanced degree	Healthcare Worker	Health worker	No	26-30	No	Likely Perceived Risk of Infection	High Severity of Disease	High Susceptibility to Infection	Yes	Yes	Frequently	0	No or Minimal Anxiety	Low Security	House or Apartment	Male
Urban	Associate's degree	Not Healthcare Worker	Not currently in paid work	No	36-40	No	Unlikely Perceived Risk of Infection	Not Particularly Serious Severity of Disease	High Susceptibility to Infection	.	.	Frequently	0	No or Minimal Anxiety	Low Security	House or Apartment	Male
Urban	Associate's degree	Healthcare Worker	Health worker	No	Under 18	No	Likely Perceived Risk of Infection	High Severity of Disease	High Susceptibility to Infection	No	No	Frequently	0	No or Minimal Anxiety	Low Security	House or Apartment	Male
Rural	Graduated high school	Not Healthcare Worker	Other	No	31-35	No	Unlikely Perceived Risk of Infection	Not Particularly Serious Severity of Disease	Not Susceptible to Infection	Yes	.	Frequently	0	No or Minimal Anxiety	Low Security	House or Apartment	Male
Rural	Associate's degree	Healthcare Worker	Health worker	No	18-25	Yes	Likely Perceived Risk of Infection	Not Particularly Serious Severity of Disease	Not Susceptible to Infection	Yes	No	Frequently	2	No or Minimal Anxiety	Low Security	House or Apartment	Male
Urban	Graduated high school	Not Healthcare Worker	Other	Yes	31-35	Yes	Unlikely Perceived Risk of Infection	Not Particularly Serious Severity of Disease	Not Susceptible to Infection	Yes	.	Frequently	0	No or Minimal Anxiety	Low Security	House or Apartment	Female
Urban	Associate's degree	Not Healthcare Worker	Other	No	26-30	No	Unlikely Perceived Risk of Infection	Not Particularly Serious Severity of Disease	Not Susceptible to Infection	Yes	.	Infrequently	0	No or Minimal Anxiety	Low Security	House or Apartment	Male
Urban	Associate's degree	Healthcare Worker	Health worker	No	31-35	Yes	Unlikely Perceived Risk of Infection	Not Particularly Serious Severity of Disease	Not Susceptible to Infection	Yes	No	Frequently	0	No or Minimal Anxiety	Low Security	House or Apartment	Male
Rural	Graduated high school	Not Healthcare Worker	Other	No	26-30	Yes	Unlikely Perceived Risk of Infection	Not Particularly Serious Severity of Disease	Not Susceptible to Infection	Yes	.	Frequently	0	No or Minimal Anxiety	Low Security	House or Apartment	Female
Rural	Graduated high school	Not Healthcare Worker	Not currently in paid work	No	18-25	No	Unlikely Perceived Risk of Infection	Not Particularly Serious Severity of Disease	Not Susceptible to Infection	Yes	.	Frequently	0	No or Minimal Anxiety	Low Security	House or Apartment	Male
Rural	Graduated high school	Not Healthcare Worker	Other	No	36-40	No	Unlikely Perceived Risk of Infection	Not Particularly Serious Severity of Disease	Not Susceptible to Infection	Yes	.	Frequently	0	No or Minimal Anxiety	Low Security	House or Apartment	Male
Urban	Associate's degree	Not Healthcare Worker	Not currently in paid work	Yes	36-40	No	Likely Perceived Risk of Infection	High Severity of Disease	Not Susceptible to Infection	Yes	.	Frequently	0	No or Minimal Anxiety	Low Security	House or Apartment	Male
Rural	Associate's degree	Not Healthcare Worker	Other	No	18-25	Yes	Unlikely Perceived Risk of Infection	Not Particularly Serious Severity of Disease	Not Susceptible to Infection	Yes	.	Frequently	0	No or Minimal Anxiety	Low Security	House or Apartment	Male
Urban	Associate's degree	Healthcare Worker	Health worker	No	31-35	No	Likely Perceived Risk of Infection	Not Particularly Serious Severity of Disease	Not Susceptible to Infection	.	No	Frequently	0	No or Minimal Anxiety	Low Security	House or Apartment	Male
Urban	Associate's degree	Not Healthcare Worker	Other	No	26-30	No	Likely Perceived Risk of Infection	Not Particularly Serious Severity of Disease	High Susceptibility to Infection	No	.	Infrequently	0	No or Minimal Anxiety	Low Security	House or Apartment	Male
Urban	Associate's degree	Healthcare Worker	Health worker	Yes	18-25	No	Likely Perceived Risk of Infection	High Severity of Disease	High Susceptibility to Infection	.	No	Frequently	0	No or Minimal Anxiety	Low Security	House or Apartment	Female
Rural	Associate's degree	Not Healthcare Worker	Other	No	26-30	No	Likely Perceived Risk of Infection	High Severity of Disease	High Susceptibility to Infection	Yes	.	Infrequently	2	No or Minimal Anxiety	Low Security	House or Apartment	Male
Urban	Bachelors degree	Not Healthcare Worker	Other	No	26-30	No	Likely Perceived Risk of Infection	Not Particularly Serious Severity of Disease	High Susceptibility to Infection	Yes	.	Frequently	0	No or Minimal Anxiety	Low Security	House or Apartment	Male
Urban	Bachelors degree	Not Healthcare Worker	Other	No	36-40	No	Likely Perceived Risk of Infection	High Severity of Disease	High Susceptibility to Infection	Yes	.	Infrequently	0	No or Minimal Anxiety	Low Security	House or Apartment	Male
Urban	Graduated high school	Not Healthcare Worker	Public service/essential services/community leader	No	Under 18	Yes	Likely Perceived Risk of Infection	Not Particularly Serious Severity of Disease	Not Susceptible to Infection	Yes	.	Infrequently	0	No or Minimal Anxiety	High Security	House or Apartment	Male
Urban	Less than high school graduate	Not Healthcare Worker	Other	No	36-40	No	Likely Perceived Risk of Infection	High Severity of Disease	High Susceptibility to Infection	No	.	Frequently	0	No or Minimal Anxiety	Low Security	House or Apartment	Male
Rural	Associate's degree	Healthcare Worker	Health worker	No	31-35	No	Likely Perceived Risk of Infection	Not Particularly Serious Severity of Disease	Not Susceptible to Infection	Yes	No	Frequently	0	No or Minimal Anxiety	High Security	House or Apartment	Male
Rural	Bachelors degree	Not Healthcare Worker	Other	No	36-40	No	Likely Perceived Risk of Infection	High Severity of Disease	High Susceptibility to Infection	No	.	Infrequently	0	No or Minimal Anxiety	High Security	House or Apartment	Female
Rural	Graduated high school	Not Healthcare Worker	Other	No	36-40	Yes	Likely Perceived Risk of Infection	Not Particularly Serious Severity of Disease	High Susceptibility to Infection	Yes	.	Infrequently	0	No or Minimal Anxiety	Low Security	House or Apartment	Male
Urban	Bachelors degree	Healthcare Worker	Health worker	No	26-30	Yes	Likely Perceived Risk of Infection	Not Particularly Serious Severity of Disease	High Susceptibility to Infection	Yes	No	Frequently	0	No or Minimal Anxiety	Low Security	House or Apartment	Female
Rural	Less than high school graduate	Not Healthcare Worker	Public service/essential services/community leader	No	36-40	No	Unlikely Perceived Risk of Infection	Not Particularly Serious Severity of Disease	High Susceptibility to Infection	Yes	.	Frequently	0	No or Minimal Anxiety	High Security	House or Apartment	Male
Rural	Associate's degree	Healthcare Worker	Health worker	No	18-25	Yes	Likely Perceived Risk of Infection	Not Particularly Serious Severity of Disease	High Susceptibility to Infection	Yes	Yes	Frequently	0	No or Minimal Anxiety	Low Security	House or Apartment	Male
Urban	Associate's degree	Not Healthcare Worker	Other	No	26-30	Yes	Likely Perceived Risk of Infection	Not Particularly Serious Severity of Disease	High Susceptibility to Infection	Yes	.	Infrequently	0	No or Minimal Anxiety	Low Security	House or Apartment	Male
Rural	Graduated high school	Not Healthcare Worker	Public service/essential services/community leader	No	26-30	No	Unlikely Perceived Risk of Infection	Not Particularly Serious Severity of Disease	High Susceptibility to Infection	Yes	.	Infrequently	0	No or Minimal Anxiety	High Security	House or Apartment	Male
Rural	Graduated high school	Healthcare Worker	Health worker	No	31-35	Yes	Likely Perceived Risk of Infection	Not Particularly Serious Severity of Disease	High Susceptibility to Infection	Yes	No	Frequently	0	No or Minimal Anxiety	Low Security	House or Apartment	Male
Rural	Associate's degree	Healthcare Worker	Health worker	No	18-25	Yes	Likely Perceived Risk of Infection	Not Particularly Serious Severity of Disease	High Susceptibility to Infection	Yes	No	Frequently	0	No or Minimal Anxiety	Low Security	House or Apartment	Female
Rural	Graduated high school	Not Healthcare Worker	Other	No	26-30	No	Likely Perceived Risk of Infection	Not Particularly Serious Severity of Disease	Not Susceptible to Infection	Yes	.	Frequently	2	No or Minimal Anxiety	Low Security	House or Apartment	Male
Urban	Associate's degree	Not Healthcare Worker	Not currently in paid work	Yes	18-25	Yes	Likely Perceived Risk of Infection	Not Particularly Serious Severity of Disease	Not Susceptible to Infection	Yes	.	Infrequently	0	No or Minimal Anxiety	Low Security	House or Apartment	Male
Rural	Graduated high school	Not Healthcare Worker	Other	Yes	18-25	No	Likely Perceived Risk of Infection	High Severity of Disease	High Susceptibility to Infection	.	.	Frequently	0	No or Minimal Anxiety	Low Security	House or Apartment	Male
Urban	Graduated high school	Not Healthcare Worker	Other	No	36-40	No	Unlikely Perceived Risk of Infection	Not Particularly Serious Severity of Disease	High Susceptibility to Infection	Yes	.	Frequently	0	No or Minimal Anxiety	High Security	House or Apartment	Male
Urban	Associate's degree	Healthcare Worker	Health worker	No	26-30	Yes	Likely Perceived Risk of Infection	Not Particularly Serious Severity of Disease	Not Susceptible to Infection	Yes	No	Frequently	0	No or Minimal Anxiety	Low Security	House or Apartment	Male
Rural	Associate's degree	Not Healthcare Worker	Public service/essential services/community leader	No	36-40	No	Likely Perceived Risk of Infection	High Severity of Disease	High Susceptibility to Infection	Yes	.	Infrequently	0	No or Minimal Anxiety	High Security	House or Apartment	Male
Rural	Less than high school graduate	Not Healthcare Worker	Public service/essential services/community leader	Yes	31-35	Yes	Unlikely Perceived Risk of Infection	Not Particularly Serious Severity of Disease	High Susceptibility to Infection	.	.	Infrequently	0	No or Minimal Anxiety	Low Security	House or Apartment	Female
Urban	Associate's degree	Healthcare Worker	Community health worker	No	36-40	Yes	Likely Perceived Risk of Infection	Not Particularly Serious Severity of Disease	High Susceptibility to Infection	Yes	No	Infrequently	3	No or Minimal Anxiety	Low Security	House or Apartment	Male
Urban	Graduated high school	Healthcare Worker	Community health worker	No	36-40	Yes	Likely Perceived Risk of Infection	Not Particularly Serious Severity of Disease	Not Susceptible to Infection	Yes	No	Infrequently	0	No or Minimal Anxiety	Low Security	House or Apartment	Male
Urban	Graduated high school	Healthcare Worker	Community health worker	No	26-30	No	Likely Perceived Risk of Infection	Not Particularly Serious Severity of Disease	Not Susceptible to Infection	Yes	No	Infrequently	0	No or Minimal Anxiety	Low Security	House or Apartment	Male
Urban	Associate's degree	Not Healthcare Worker	Religious Leader	No	36-40	No	Likely Perceived Risk of Infection	Not Particularly Serious Severity of Disease	High Susceptibility to Infection	Yes	.	Infrequently	2	No or Minimal Anxiety	Low Security	House or Apartment	Male
Urban	Bachelors degree	Healthcare Worker	Community health worker	No	31-35	Yes	Likely Perceived Risk of Infection	Not Particularly Serious Severity of Disease	Not Susceptible to Infection	.	No	Infrequently	0	No or Minimal Anxiety	Low Security	House or Apartment	Male
Urban	Graduated high school	Healthcare Worker	Community health worker	No	26-30	Yes	Likely Perceived Risk of Infection	Not Particularly Serious Severity of Disease	Not Susceptible to Infection	Yes	No	Infrequently	1	No or Minimal Anxiety	Low Security	House or Apartment	Male
Urban	Bachelors degree	Healthcare Worker	Health worker	Yes	31-35	Yes	Likely Perceived Risk of Infection	Not Particularly Serious Severity of Disease	Not Susceptible to Infection	Yes	No	Infrequently	2	No or Minimal Anxiety	Low Security	House or Apartment	Female
Urban	Associate's degree	Healthcare Worker	Health worker	No	31-35	Yes	Likely Perceived Risk of Infection	Not Particularly Serious Severity of Disease	High Susceptibility to Infection	Yes	No	Infrequently	0	No or Minimal Anxiety	Low Security	House or Apartment	Male
Urban	Associate's degree	Healthcare Worker	Health worker	Yes	36-40	No	Likely Perceived Risk of Infection	Not Particularly Serious Severity of Disease	High Susceptibility to Infection	Yes	No	Infrequently	4	No or Minimal Anxiety	Low Security	House or Apartment	Male
Urban	Bachelors degree	Not Healthcare Worker	Public service/essential services/community leader	No	26-30	No	Likely Perceived Risk of Infection	Not Particularly Serious Severity of Disease	Not Susceptible to Infection	.	.	Infrequently	2	No or Minimal Anxiety	Low Security	House or Apartment	Male
Urban	Bachelors degree	Not Healthcare Worker	Public service/essential services/community leader	Yes	36-40	Yes	Unlikely Perceived Risk of Infection	Not Particularly Serious Severity of Disease	Not Susceptible to Infection	Yes	.	Infrequently	0	No or Minimal Anxiety	Low Security	House or Apartment	Male
Urban	Bachelors degree	Healthcare Worker	Health worker	No	18-25	No	Unlikely Perceived Risk of Infection	Not Particularly Serious Severity of Disease	Not Susceptible to Infection	Yes	No	Infrequently	0	No or Minimal Anxiety	Low Security	House or Apartment	Female
Urban	Bachelors degree	Healthcare Worker	Health worker	No	18-25	No	Likely Perceived Risk of Infection	Not Particularly Serious Severity of Disease	High Susceptibility to Infection	Yes	No	Infrequently	0	No or Minimal Anxiety	Low Security	House or Apartment	Male
Urban	Graduated high school	Not Healthcare Worker	Public service/essential services/community leader	No	18-25	No	Likely Perceived Risk of Infection	Not Particularly Serious Severity of Disease	High Susceptibility to Infection	Yes	.	Infrequently	0	No or Minimal Anxiety	Low Security	House or Apartment	Male
Urban	Associate's degree	Not Healthcare Worker	Public service/essential services/community leader	No	18-25	No	Likely Perceived Risk of Infection	Not Particularly Serious Severity of Disease	High Susceptibility to Infection	Yes	.	Infrequently	3	No or Minimal Anxiety	Low Security	House or Apartment	Male
Urban	Bachelors degree	Healthcare Worker	Health worker	No	31-35	No	Likely Perceived Risk of Infection	Not Particularly Serious Severity of Disease	High Susceptibility to Infection	Yes	No	Infrequently	2	No or Minimal Anxiety	Low Security	House or Apartment	Male
Urban	Associate's degree	Not Healthcare Worker	Public service/essential services/community leader	No	18-25	No	Likely Perceived Risk of Infection	Not Particularly Serious Severity of Disease	High Susceptibility to Infection	Yes	.	Infrequently	0	No or Minimal Anxiety	Low Security	House or Apartment	Male
Urban	Associate's degree	Healthcare Worker	Health worker	No	36-40	Yes	Likely Perceived Risk of Infection	Not Particularly Serious Severity of Disease	High Susceptibility to Infection	Yes	No	Infrequently	3	No or Minimal Anxiety	Low Security	House or Apartment	Male
Urban	Associate's degree	Healthcare Worker	Health worker	No	36-40	Yes	Likely Perceived Risk of Infection	Not Particularly Serious Severity of Disease	High Susceptibility to Infection	Yes	No	Infrequently	4	No or Minimal Anxiety	High Security	House or Apartment	Male
Urban	Associate's degree	Healthcare Worker	Health worker	No	26-30	No	Likely Perceived Risk of Infection	Not Particularly Serious Severity of Disease	High Susceptibility to Infection	Yes	No	Infrequently	0	No or Minimal Anxiety	High Security	House or Apartment	Male
Urban	Associate's degree	Healthcare Worker	Community health worker	No	26-30	Yes	Likely Perceived Risk of Infection	Not Particularly Serious Severity of Disease	High Susceptibility to Infection	Yes	No	Infrequently	0	No or Minimal Anxiety	High Security	House or Apartment	Male
Urban	Associate's degree	Not Healthcare Worker	Other	No	18-25	No	Likely Perceived Risk of Infection	Not Particularly Serious Severity of Disease	High Susceptibility to Infection	Yes	.	Infrequently	1	No or Minimal Anxiety	High Security	House or Apartment	Male
Urban	Associate's degree	Healthcare Worker	Health worker	No	36-40	No	Likely Perceived Risk of Infection	Not Particularly Serious Severity of Disease	Not Susceptible to Infection	Yes	No	Infrequently	3	No or Minimal Anxiety	High Security	House or Apartment	Male
Urban	Bachelors degree	Healthcare Worker	Health worker	No	31-35	No	Likely Perceived Risk of Infection	Not Particularly Serious Severity of Disease	Not Susceptible to Infection	Yes	No	Infrequently	0	No or Minimal Anxiety	High Security	House or Apartment	Male
Rural	Bachelors degree	Healthcare Worker	Health worker	No	26-30	No	Likely Perceived Risk of Infection	Not Particularly Serious Severity of Disease	High Susceptibility to Infection	Yes	No	Frequently	2	No or Minimal Anxiety	Low Security	House or Apartment	Male
Rural	Bachelors degree	Healthcare Worker	Health worker	No	26-30	No	Likely Perceived Risk of Infection	Not Particularly Serious Severity of Disease	High Susceptibility to Infection	Yes	No	Frequently	2	No or Minimal Anxiety	Low Security	House or Apartment	Female
Rural	Bachelors degree	Healthcare Worker	Health worker	No	26-30	No	Likely Perceived Risk of Infection	Not Particularly Serious Severity of Disease	Not Susceptible to Infection	Yes	No	Frequently	0	No or Minimal Anxiety	Low Security	House or Apartment	Male
Rural	Bachelors degree	Healthcare Worker	Health worker	No	18-25	No	Likely Perceived Risk of Infection	Not Particularly Serious Severity of Disease	Not Susceptible to Infection	Yes	No	Infrequently	2	No or Minimal Anxiety	Low Security	House or Apartment	Male
Urban	Bachelors degree	Healthcare Worker	Health worker	No	31-35	No	Likely Perceived Risk of Infection	Not Particularly Serious Severity of Disease	Not Susceptible to Infection	Yes	No	Frequently	0	No or Minimal Anxiety	Low Security	House or Apartment	Male
Rural	Associate's degree	Not Healthcare Worker	Other	No	18-25	No	Likely Perceived Risk of Infection	Not Particularly Serious Severity of Disease	Not Susceptible to Infection	Yes	.	Frequently	1	No or Minimal Anxiety	Low Security	House or Apartment	Male
Rural	Graduated high school	Healthcare Worker	Health worker	No	Under 18	No	Unlikely Perceived Risk of Infection	Not Particularly Serious Severity of Disease	Not Susceptible to Infection	Yes	No	Frequently	0	No or Minimal Anxiety	Low Security	House or Apartment	Male
Rural	Associate's degree	Healthcare Worker	Health worker	No	26-30	No	Unlikely Perceived Risk of Infection	Not Particularly Serious Severity of Disease	Not Susceptible to Infection	Yes	No	Infrequently	0	No or Minimal Anxiety	Low Security	House or Apartment	Male
Urban	Bachelors degree	Healthcare Worker	Health worker	No	26-30	No	Likely Perceived Risk of Infection	Not Particularly Serious Severity of Disease	Not Susceptible to Infection	Yes	No	Infrequently	0	No or Minimal Anxiety	Low Security	House or Apartment	Male
Rural	Graduated high school	Healthcare Worker	Community health worker	No	31-35	No	Likely Perceived Risk of Infection	High Severity of Disease	High Susceptibility to Infection	Yes	.	Infrequently	0	No or Minimal Anxiety	Low Security	House or Apartment	Female
Urban	Graduated high school	Not Healthcare Worker	Public service/essential services/community leader	No	Under 18	No	Unlikely Perceived Risk of Infection	High Severity of Disease	High Susceptibility to Infection	Yes	.	Frequently	0	No or Minimal Anxiety	Low Security	House or Apartment	Male
Urban	Less than high school graduate	Healthcare Worker	Community health worker	No	36-40	Yes	Likely Perceived Risk of Infection	High Severity of Disease	High Susceptibility to Infection	Yes	No	Frequently	0	No or Minimal Anxiety	Low Security	House or Apartment	Male
Urban	Graduated high school	Healthcare Worker	Community health worker	No	36-40	No	Likely Perceived Risk of Infection	Not Particularly Serious Severity of Disease	High Susceptibility to Infection	Yes	No	Frequently	0	No or Minimal Anxiety	Low Security	House or Apartment	Male
Urban	Graduated high school	Healthcare Worker	Community health worker	No	31-35	Yes	Likely Perceived Risk of Infection	High Severity of Disease	High Susceptibility to Infection	Yes	No	Frequently	0	No or Minimal Anxiety	Low Security	House or Apartment	Male
Urban	Graduated high school	Healthcare Worker	Community health worker	No	31-35	No	Likely Perceived Risk of Infection	High Severity of Disease	High Susceptibility to Infection	Yes	No	Frequently	0	No or Minimal Anxiety	Low Security	House or Apartment	Male
Urban	Graduated high school	Healthcare Worker	Community health worker	No	31-35	No	Unlikely Perceived Risk of Infection	Not Particularly Serious Severity of Disease	Not Susceptible to Infection	Yes	No	Infrequently	0	No or Minimal Anxiety	Low Security	House or Apartment	Male
Rural	Graduated high school	Healthcare Worker	Community health worker	No	18-25	No	Unlikely Perceived Risk of Infection	High Severity of Disease	High Susceptibility to Infection	Yes	No	Frequently	0	No or Minimal Anxiety	Low Security	House or Apartment	Male
Rural	Graduated high school	Not Healthcare Worker	Other	No	18-25	No	Unlikely Perceived Risk of Infection	Not Particularly Serious Severity of Disease	Not Susceptible to Infection	Yes	.	Infrequently	0	No or Minimal Anxiety	Low Security	House or Apartment	Male
Rural	Less than high school graduate	Healthcare Worker	Community health worker	No	31-35	No	Unlikely Perceived Risk of Infection	High Severity of Disease	High Susceptibility to Infection	Yes	No	Frequently	2	No or Minimal Anxiety	Low Security	House or Apartment	Male
Rural	Less than high school graduate	Healthcare Worker	Health worker	No	31-35	No	Unlikely Perceived Risk of Infection	High Severity of Disease	High Susceptibility to Infection	No	No	Infrequently	0	No or Minimal Anxiety	Low Security	House or Apartment	Female
Rural	Less than high school graduate	Healthcare Worker	Community health worker	Yes	36-40	No	Unlikely Perceived Risk of Infection	High Severity of Disease	High Susceptibility to Infection	Yes	No	Infrequently	0	No or Minimal Anxiety	Low Security	House or Apartment	Male
Rural	Less than high school graduate	Healthcare Worker	Health worker	No	31-35	No	Likely Perceived Risk of Infection	High Severity of Disease	High Susceptibility to Infection	Yes	No	Infrequently	2	No or Minimal Anxiety	Low Security	House or Apartment	Male
Rural	Associate's degree	Healthcare Worker	Community health worker	No	31-35	No	Unlikely Perceived Risk of Infection	High Severity of Disease	High Susceptibility to Infection	Yes	No	Frequently	0	No or Minimal Anxiety	Low Security	House or Apartment	Male
Rural	Bachelors degree	Healthcare Worker	Health worker	No	26-30	No	Unlikely Perceived Risk of Infection	High Severity of Disease	High Susceptibility to Infection	.	No	Infrequently	0	No or Minimal Anxiety	Low Security	House or Apartment	Female
Urban	Associate's degree	Healthcare Worker	Health worker	Yes	31-35	No	Likely Perceived Risk of Infection	High Severity of Disease	High Susceptibility to Infection	Yes	No	Infrequently	4	No or Minimal Anxiety	Low Security	House or Apartment	Female
Urban	Bachelors degree	Healthcare Worker	Health worker	No	26-30	Yes	Unlikely Perceived Risk of Infection	Not Particularly Serious Severity of Disease	High Susceptibility to Infection	Yes	No	Frequently	2	No or Minimal Anxiety	Low Security	House or Apartment	Male
Rural	Associate's degree	Healthcare Worker	Community health worker	No	26-30	No	Likely Perceived Risk of Infection	High Severity of Disease	High Susceptibility to Infection	Yes	No	Infrequently	0	No or Minimal Anxiety	Low Security	House or Apartment	Male
Rural	Less than high school graduate	Healthcare Worker	Community health worker	No	31-35	No	Unlikely Perceived Risk of Infection	Not Particularly Serious Severity of Disease	High Susceptibility to Infection	Yes	Yes	Frequently	0	No or Minimal Anxiety	Low Security	House or Apartment	Male
Rural	Graduated high school	Healthcare Worker	Community health worker	No	26-30	No	Likely Perceived Risk of Infection	High Severity of Disease	High Susceptibility to Infection	Yes	Yes	Infrequently	0	No or Minimal Anxiety	Low Security	House or Apartment	Male
Rural	Graduated high school	Healthcare Worker	Community health worker	No	31-35	No	Unlikely Perceived Risk of Infection	High Severity of Disease	High Susceptibility to Infection	Yes	No	Infrequently	0	No or Minimal Anxiety	Low Security	House or Apartment	Female
Rural	Associate's degree	Healthcare Worker	Health worker	No	26-30	No	Likely Perceived Risk of Infection	High Severity of Disease	High Susceptibility to Infection	Yes	No	Frequently	2	No or Minimal Anxiety	Low Security	House or Apartment	Male
Rural	Associate's degree	Healthcare Worker	Health worker	No	18-25	No	Unlikely Perceived Risk of Infection	Not Particularly Serious Severity of Disease	High Susceptibility to Infection	Yes	No	Infrequently	0	No or Minimal Anxiety	Low Security	House or Apartment	Female
Urban	Bachelors degree	Healthcare Worker	Health worker	No	18-25	No	Likely Perceived Risk of Infection	Not Particularly Serious Severity of Disease	High Susceptibility to Infection	Yes	Yes	Infrequently	0	No or Minimal Anxiety	Low Security	House or Apartment	Female
Rural	Bachelors degree	Healthcare Worker	Health worker	No	26-30	No	Likely Perceived Risk of Infection	Not Particularly Serious Severity of Disease	High Susceptibility to Infection	Yes	No	Infrequently	0	No or Minimal Anxiety	Low Security	House or Apartment	Male
Rural	Graduated high school	Not Healthcare Worker	Other	No	18-25	No	Likely Perceived Risk of Infection	High Severity of Disease	High Susceptibility to Infection	Yes	.	Infrequently	0	No or Minimal Anxiety	Low Security	House or Apartment	Male
Urban	Associate's degree	Healthcare Worker	Health worker	Yes	31-35	No	Likely Perceived Risk of Infection	Not Particularly Serious Severity of Disease	High Susceptibility to Infection	Yes	No	Frequently	0	No or Minimal Anxiety	Low Security	House or Apartment	Male
Rural	Associate's degree	Not Healthcare Worker	Other	No	26-30	No	Likely Perceived Risk of Infection	High Severity of Disease	High Susceptibility to Infection	Yes	.	Infrequently	0	No or Minimal Anxiety	Low Security	House or Apartment	Male
Urban	Associate's degree	Not Healthcare Worker	Religious Leader	No	36-40	No	Unlikely Perceived Risk of Infection	High Severity of Disease	High Susceptibility to Infection	No	.	Infrequently	0	No or Minimal Anxiety	Low Security	House or Apartment	Male
Rural	Associate's degree	Not Healthcare Worker	Other	No	36-40	No	Unlikely Perceived Risk of Infection	High Severity of Disease	High Susceptibility to Infection	No	.	Frequently	0	No or Minimal Anxiety	Low Security	House or Apartment	Male
Urban	Bachelors degree	Not Healthcare Worker	Other	Yes	26-30	No	Unlikely Perceived Risk of Infection	High Severity of Disease	Not Susceptible to Infection	Yes	.	Frequently	0	No or Minimal Anxiety	Low Security	House or Apartment	Male
Rural	Graduated high school	Healthcare Worker	Community health worker	No	31-35	No	Likely Perceived Risk of Infection	High Severity of Disease	High Susceptibility to Infection	Yes	No	Frequently	7	Moderate to Severe Anxiety	Low Security	House or Apartment	Male
Rural	Associate's degree	Healthcare Worker	Health worker	No	26-30	No	Likely Perceived Risk of Infection	Not Particularly Serious Severity of Disease	High Susceptibility to Infection	Yes	No	Frequently	1	No or Minimal Anxiety	Low Security	House or Apartment	Male
Rural	Associate's degree	Not Healthcare Worker	Public service/essential services/community leader	No	36-40	Yes	Unlikely Perceived Risk of Infection	Not Particularly Serious Severity of Disease	Not Susceptible to Infection	Yes	.	Frequently	1	No or Minimal Anxiety	Low Security	House or Apartment	Male
Rural	Associate's degree	Not Healthcare Worker	Other	No	36-40	Yes	Unlikely Perceived Risk of Infection	Not Particularly Serious Severity of Disease	Not Susceptible to Infection	Yes	.	Frequently	2	No or Minimal Anxiety	Low Security	House or Apartment	Male
Rural	Less than high school graduate	Healthcare Worker	Community health worker	No	31-35	Yes	Unlikely Perceived Risk of Infection	Not Particularly Serious Severity of Disease	High Susceptibility to Infection	Yes	No	Frequently	0	No or Minimal Anxiety	Low Security	House or Apartment	Female
Rural	Graduated high school	Healthcare Worker	Community health worker	No	31-35	Yes	Unlikely Perceived Risk of Infection	Not Particularly Serious Severity of Disease	High Susceptibility to Infection	Yes	No	Frequently	0	No or Minimal Anxiety	Low Security	House or Apartment	Female
Rural	Graduated high school	Healthcare Worker	Community health worker	No	18-25	Yes	Unlikely Perceived Risk of Infection	Not Particularly Serious Severity of Disease	High Susceptibility to Infection	Yes	No	Frequently	0	No or Minimal Anxiety	Low Security	House or Apartment	Male
Rural	Graduated high school	Healthcare Worker	Community health worker	No	Under 18	Yes	Likely Perceived Risk of Infection	Not Particularly Serious Severity of Disease	Not Susceptible to Infection	Yes	No	Frequently	0	No or Minimal Anxiety	Low Security	House or Apartment	Male
Rural	Less than high school graduate	Healthcare Worker	Community health worker	No	18-25	Yes	Unlikely Perceived Risk of Infection	Not Particularly Serious Severity of Disease	High Susceptibility to Infection	Yes	No	Frequently	4	No or Minimal Anxiety	Low Security	House or Apartment	Male
Rural	Less than high school graduate	Healthcare Worker	Community health worker	No	36-40	No	Likely Perceived Risk of Infection	High Severity of Disease	High Susceptibility to Infection	Yes	No	Frequently	0	No or Minimal Anxiety	Low Security	House or Apartment	Male
Rural	Associate's degree	Healthcare Worker	Community health worker	No	26-30	No	Likely Perceived Risk of Infection	Not Particularly Serious Severity of Disease	Not Susceptible to Infection	Yes	No	Frequently	0	No or Minimal Anxiety	Low Security	House or Apartment	Male
Rural	Graduated high school	Healthcare Worker	Health worker	No	26-30	Yes	Unlikely Perceived Risk of Infection	Not Particularly Serious Severity of Disease	High Susceptibility to Infection	Yes	No	Frequently	0	No or Minimal Anxiety	Low Security	House or Apartment	Male
Rural	Associate's degree	Healthcare Worker	Community health worker	No	18-25	No	Likely Perceived Risk of Infection	Not Particularly Serious Severity of Disease	Not Susceptible to Infection	Yes	No	Frequently	0	No or Minimal Anxiety	Low Security	House or Apartment	Female
Rural	Graduated high school	Healthcare Worker	Community health worker	No	31-35	No	Likely Perceived Risk of Infection	High Severity of Disease	Not Susceptible to Infection	Yes	No	Frequently	0	No or Minimal Anxiety	Low Security	House or Apartment	Male
Rural	Graduated high school	Healthcare Worker	Community health worker	No	Under 18	No	Likely Perceived Risk of Infection	Not Particularly Serious Severity of Disease	Not Susceptible to Infection	Yes	No	Frequently	3	No or Minimal Anxiety	Low Security	House or Apartment	Female
Rural	Associate's degree	Healthcare Worker	Health worker	No	26-30	No	Unlikely Perceived Risk of Infection	Not Particularly Serious Severity of Disease	Not Susceptible to Infection	Yes	No	Frequently	0	No or Minimal Anxiety	Low Security	House or Apartment	Female
Rural	Associate's degree	Healthcare Worker	Health worker	Yes	18-25	No	Likely Perceived Risk of Infection	High Severity of Disease	High Susceptibility to Infection	Yes	No	Frequently	2	No or Minimal Anxiety	Low Security	House or Apartment	Female
Rural	Associate's degree	Healthcare Worker	Community health worker	No	18-25	No	Unlikely Perceived Risk of Infection	Not Particularly Serious Severity of Disease	Not Susceptible to Infection	Yes	No	Frequently	0	No or Minimal Anxiety	Low Security	House or Apartment	Male
Urban	Associate's degree	Healthcare Worker	Health worker	No	31-35	Yes	Unlikely Perceived Risk of Infection	Not Particularly Serious Severity of Disease	High Susceptibility to Infection	Yes	No	Frequently	0	No or Minimal Anxiety	Low Security	House or Apartment	Female
Rural	Graduated high school	Healthcare Worker	Health worker	No	26-30	No	Likely Perceived Risk of Infection	High Severity of Disease	High Susceptibility to Infection	Yes	No	Frequently	0	No or Minimal Anxiety	Low Security	House or Apartment	Female
Rural	Less than high school graduate	Healthcare Worker	Community health worker	No	26-30	No	Likely Perceived Risk of Infection	High Severity of Disease	Not Susceptible to Infection	Yes	No	Frequently	0	No or Minimal Anxiety	Low Security	House or Apartment	Female
Rural	Graduated high school	Not Healthcare Worker	Other	No	18-25	No	Unlikely Perceived Risk of Infection	Not Particularly Serious Severity of Disease	Not Susceptible to Infection	No	.	Frequently	0	No or Minimal Anxiety	Low Security	House or Apartment	Male
Urban	Associate's degree	Healthcare Worker	Community health worker	No	18-25	Yes	Unlikely Perceived Risk of Infection	Not Particularly Serious Severity of Disease	High Susceptibility to Infection	Yes	No	Frequently	0	No or Minimal Anxiety	Low Security	House or Apartment	Male
Urban	Less than high school graduate	Healthcare Worker	Community health worker	No	36-40	Yes	Unlikely Perceived Risk of Infection	Not Particularly Serious Severity of Disease	Not Susceptible to Infection	Yes	No	Frequently	0	No or Minimal Anxiety	Low Security	House or Apartment	Male
Urban	Graduated high school	Healthcare Worker	Community health worker	No	31-35	No	Unlikely Perceived Risk of Infection	High Severity of Disease	Not Susceptible to Infection	Yes	No	Frequently	2	No or Minimal Anxiety	Low Security	House or Apartment	Female
Urban	Graduated high school	Healthcare Worker	Community health worker	No	26-30	Yes	Unlikely Perceived Risk of Infection	High Severity of Disease	High Susceptibility to Infection	Yes	No	Frequently	0	No or Minimal Anxiety	Low Security	House or Apartment	Female
Urban	Bachelors degree	Healthcare Worker	Community health worker	No	26-30	No	Likely Perceived Risk of Infection	High Severity of Disease	High Susceptibility to Infection	Yes	No	Frequently	0	No or Minimal Anxiety	Low Security	House or Apartment	Male
Urban	Associate's degree	Healthcare Worker	Community health worker	No	31-35	No	Likely Perceived Risk of Infection	High Severity of Disease	High Susceptibility to Infection	Yes	No	Frequently	0	No or Minimal Anxiety	Low Security	House or Apartment	Male
Rural	Associate's degree	Healthcare Worker	Community health worker	Yes	31-35	No	Unlikely Perceived Risk of Infection	Not Particularly Serious Severity of Disease	High Susceptibility to Infection	Yes	No	Frequently	2	No or Minimal Anxiety	Low Security	House or Apartment	Female
Rural	Less than high school graduate	Healthcare Worker	Community health worker	No	26-30	No	Unlikely Perceived Risk of Infection	Not Particularly Serious Severity of Disease	Not Susceptible to Infection	.	No	Infrequently	0	No or Minimal Anxiety	High Security	House or Apartment	Male
Rural	Graduated high school	Healthcare Worker	Community health worker	No	36-40	No	Likely Perceived Risk of Infection	Not Particularly Serious Severity of Disease	Not Susceptible to Infection	Yes	No	Infrequently	0	No or Minimal Anxiety	High Security	House or Apartment	Male
Rural	Less than high school graduate	Healthcare Worker	Community health worker	No	36-40	Yes	Likely Perceived Risk of Infection	Not Particularly Serious Severity of Disease	Not Susceptible to Infection	Yes	No	Infrequently	0	No or Minimal Anxiety	High Security	House or Apartment	Male
Rural	Graduated high school	Healthcare Worker	Community health worker	No	26-30	Yes	Likely Perceived Risk of Infection	Not Particularly Serious Severity of Disease	High Susceptibility to Infection	Yes	No	Infrequently	0	No or Minimal Anxiety	High Security	House or Apartment	Male
Rural	Less than high school graduate	Healthcare Worker	Community health worker	No	26-30	No	Likely Perceived Risk of Infection	High Severity of Disease	High Susceptibility to Infection	Yes	No	Infrequently	0	No or Minimal Anxiety	High Security	House or Apartment	Male
Rural	Less than high school graduate	Healthcare Worker	Community health worker	No	18-25	No	Likely Perceived Risk of Infection	High Severity of Disease	High Susceptibility to Infection	No	Yes	Infrequently	0	No or Minimal Anxiety	High Security	House or Apartment	Female
Urban	Bachelors degree	Healthcare Worker	Health worker	No	18-25	Yes	Likely Perceived Risk of Infection	Not Particularly Serious Severity of Disease	Not Susceptible to Infection	Yes	No	Frequently	0	No or Minimal Anxiety	Low Security	House or Apartment	Male
Urban	Bachelors degree	Healthcare Worker	Health worker	No	18-25	Yes	Likely Perceived Risk of Infection	Not Particularly Serious Severity of Disease	Not Susceptible to Infection	Yes	No	Frequently	0	No or Minimal Anxiety	Low Security	House or Apartment	Male
Urban	Associate's degree	Healthcare Worker	Health worker	No	18-25	Yes	Likely Perceived Risk of Infection	Not Particularly Serious Severity of Disease	Not Susceptible to Infection	Yes	No	Frequently	0	No or Minimal Anxiety	Low Security	House or Apartment	Female
Rural	Associate's degree	Healthcare Worker	Health worker	No	18-25	Yes	Likely Perceived Risk of Infection	Not Particularly Serious Severity of Disease	Not Susceptible to Infection	Yes	No	Frequently	0	No or Minimal Anxiety	Low Security	House or Apartment	Female
Rural	Associate's degree	Healthcare Worker	Health worker	No	18-25	Yes	Likely Perceived Risk of Infection	Not Particularly Serious Severity of Disease	Not Susceptible to Infection	Yes	No	Frequently	0	No or Minimal Anxiety	Low Security	House or Apartment	Male
Urban	Bachelors degree	Healthcare Worker	Health worker	No	26-30	Yes	Likely Perceived Risk of Infection	Not Particularly Serious Severity of Disease	Not Susceptible to Infection	Yes	No	Frequently	0	No or Minimal Anxiety	Low Security	House or Apartment	Male
Rural	Associate's degree	Healthcare Worker	Health worker	No	18-25	Yes	Unlikely Perceived Risk of Infection	Not Particularly Serious Severity of Disease	Not Susceptible to Infection	Yes	No	Infrequently	0	No or Minimal Anxiety	Low Security	House or Apartment	Male
Rural	Bachelors degree	Healthcare Worker	Health worker	No	26-30	Yes	Likely Perceived Risk of Infection	Not Particularly Serious Severity of Disease	Not Susceptible to Infection	Yes	No	Frequently	0	No or Minimal Anxiety	Low Security	House or Apartment	Male
Urban	Associate's degree	Healthcare Worker	Health worker	No	31-35	Yes	Likely Perceived Risk of Infection	Not Particularly Serious Severity of Disease	Not Susceptible to Infection	Yes	No	Frequently	0	No or Minimal Anxiety	Low Security	House or Apartment	Male
Urban	Bachelors degree	Healthcare Worker	Health worker	No	26-30	Yes	Likely Perceived Risk of Infection	Not Particularly Serious Severity of Disease	Not Susceptible to Infection	Yes	No	Frequently	0	No or Minimal Anxiety	Low Security	House or Apartment	Female
Urban	Bachelors degree	Healthcare Worker	Health worker	No	18-25	Yes	Likely Perceived Risk of Infection	Not Particularly Serious Severity of Disease	Not Susceptible to Infection	Yes	No	Frequently	0	No or Minimal Anxiety	Low Security	House or Apartment	Female
Urban	Associate's degree	Healthcare Worker	Health worker	No	31-35	Yes	Likely Perceived Risk of Infection	Not Particularly Serious Severity of Disease	Not Susceptible to Infection	Yes	No	Frequently	0	No or Minimal Anxiety	Low Security	House or Apartment	Male
Urban	Graduated high school	Healthcare Worker	Health worker	No	26-30	Yes	Unlikely Perceived Risk of Infection	Not Particularly Serious Severity of Disease	Not Susceptible to Infection	Yes	No	Frequently	0	No or Minimal Anxiety	Low Security	House or Apartment	Female
Rural	Associate's degree	Healthcare Worker	Health worker	No	26-30	Yes	Likely Perceived Risk of Infection	Not Particularly Serious Severity of Disease	Not Susceptible to Infection	Yes	No	Frequently	0	No or Minimal Anxiety	Low Security	House or Apartment	Male
Urban	Bachelors degree	Healthcare Worker	Health worker	No	18-25	Yes	Likely Perceived Risk of Infection	Not Particularly Serious Severity of Disease	Not Susceptible to Infection	Yes	No	Frequently	0	No or Minimal Anxiety	Low Security	House or Apartment	Female
Urban	Advanced degree	Healthcare Worker	Health worker	No	26-30	Yes	Likely Perceived Risk of Infection	Not Particularly Serious Severity of Disease	Not Susceptible to Infection	Yes	No	Frequently	2	No or Minimal Anxiety	Low Security	House or Apartment	Female
Urban	Associate's degree	Healthcare Worker	Health worker	No	36-40	Yes	Likely Perceived Risk of Infection	Not Particularly Serious Severity of Disease	Not Susceptible to Infection	Yes	No	Frequently	0	No or Minimal Anxiety	Low Security	House or Apartment	Male
Urban	Graduated high school	Healthcare Worker	Health worker	No	31-35	Yes	Likely Perceived Risk of Infection	Not Particularly Serious Severity of Disease	Not Susceptible to Infection	Yes	No	Frequently	0	No or Minimal Anxiety	Low Security	House or Apartment	Male
Urban	Graduated high school	Healthcare Worker	Health worker	No	26-30	Yes	Likely Perceived Risk of Infection	Not Particularly Serious Severity of Disease	Not Susceptible to Infection	Yes	No	Frequently	0	No or Minimal Anxiety	Low Security	House or Apartment	Male
Urban	Graduated high school	Healthcare Worker	Health worker	No	18-25	Yes	Likely Perceived Risk of Infection	Not Particularly Serious Severity of Disease	Not Susceptible to Infection	Yes	No	Frequently	0	No or Minimal Anxiety	Low Security	House or Apartment	Female
Urban	Bachelors degree	Healthcare Worker	Health worker	No	26-30	Yes	Likely Perceived Risk of Infection	Not Particularly Serious Severity of Disease	Not Susceptible to Infection	Yes	No	Frequently	0	No or Minimal Anxiety	Low Security	House or Apartment	Male
Rural	Associate's degree	Healthcare Worker	Health worker	No	18-25	Yes	Unlikely Perceived Risk of Infection	Not Particularly Serious Severity of Disease	Not Susceptible to Infection	Yes	No	Frequently	0	No or Minimal Anxiety	Low Security	House or Apartment	Male
Urban	Associate's degree	Healthcare Worker	Health worker	No	31-35	Yes	Unlikely Perceived Risk of Infection	Not Particularly Serious Severity of Disease	Not Susceptible to Infection	Yes	No	Infrequently	0	No or Minimal Anxiety	Low Security	House or Apartment	Male
Urban	Bachelors degree	Healthcare Worker	Health worker	No	31-35	Yes	Unlikely Perceived Risk of Infection	Not Particularly Serious Severity of Disease	High Susceptibility to Infection	Yes	No	Frequently	0	No or Minimal Anxiety	Low Security	House or Apartment	Female
Urban	Graduated high school	Healthcare Worker	Community health worker	No	31-35	Yes	Likely Perceived Risk of Infection	High Severity of Disease	High Susceptibility to Infection	Yes	No	Frequently	2	No or Minimal Anxiety	Low Security	House or Apartment	Male
Urban	Graduated high school	Healthcare Worker	Community health worker	No	31-35	No	Likely Perceived Risk of Infection	High Severity of Disease	High Susceptibility to Infection	Yes	No	Frequently	1	No or Minimal Anxiety	Low Security	House or Apartment	Male
Urban	Associate's degree	Healthcare Worker	Health worker	No	26-30	No	Likely Perceived Risk of Infection	High Severity of Disease	High Susceptibility to Infection	Yes	No	Infrequently	2	No or Minimal Anxiety	Low Security	House or Apartment	Male
Urban	Bachelors degree	Not Healthcare Worker	Public service/essential services/community leader	No	18-25	No	Likely Perceived Risk of Infection	High Severity of Disease	Not Susceptible to Infection	Yes	.	Frequently	1	No or Minimal Anxiety	Low Security	House or Apartment	Male
Urban	Bachelors degree	Not Healthcare Worker	Public service/essential services/community leader	No	18-25	No	Likely Perceived Risk of Infection	Not Particularly Serious Severity of Disease	Not Susceptible to Infection	Yes	.	Infrequently	0	No or Minimal Anxiety	Low Security	House or Apartment	Male
Urban	Bachelors degree	Not Healthcare Worker	Public service/essential services/community leader	No	18-25	No	Likely Perceived Risk of Infection	High Severity of Disease	High Susceptibility to Infection	Yes	.	Frequently	3	No or Minimal Anxiety	Low Security	House or Apartment	Male
Urban	Bachelors degree	Not Healthcare Worker	Public service/essential services/community leader	No	18-25	No	Likely Perceived Risk of Infection	High Severity of Disease	High Susceptibility to Infection	Yes	.	Frequently	0	No or Minimal Anxiety	Low Security	House or Apartment	Male
Urban	Bachelors degree	Healthcare Worker	Health worker	Yes	36-40	No	Likely Perceived Risk of Infection	Not Particularly Serious Severity of Disease	High Susceptibility to Infection	Yes	No	Frequently	4	No or Minimal Anxiety	Low Security	House or Apartment	Male
Rural	Bachelors degree	Healthcare Worker	Health worker	No	18-25	No	Likely Perceived Risk of Infection	High Severity of Disease	High Susceptibility to Infection	Yes	No	Frequently	0	No or Minimal Anxiety	Low Security	House or Apartment	Male
Urban	Bachelors degree	Healthcare Worker	Health worker	No	36-40	No	Likely Perceived Risk of Infection	High Severity of Disease	Not Susceptible to Infection	Yes	No	Infrequently	0	No or Minimal Anxiety	Low Security	House or Apartment	Male
Rural	Graduated high school	Not Healthcare Worker	Public service/essential services/community leader	No	18-25	No	Likely Perceived Risk of Infection	High Severity of Disease	High Susceptibility to Infection	Yes	.	Frequently	3	No or Minimal Anxiety	Low Security	House or Apartment	Male
Rural	Associate's degree	Healthcare Worker	Health worker	No	18-25	No	Likely Perceived Risk of Infection	High Severity of Disease	High Susceptibility to Infection	Yes	No	Frequently	1	No or Minimal Anxiety	Low Security	House or Apartment	Male
Rural	Bachelors degree	Healthcare Worker	Health worker	No	26-30	No	Likely Perceived Risk of Infection	High Severity of Disease	High Susceptibility to Infection	Yes	No	Frequently	3	No or Minimal Anxiety	Low Security	House or Apartment	Male
Rural	Associate's degree	Healthcare Worker	Health worker	No	26-30	No	Unlikely Perceived Risk of Infection	Not Particularly Serious Severity of Disease	Not Susceptible to Infection	Yes	No	Frequently	4	No or Minimal Anxiety	Low Security	House or Apartment	Male
Urban	Associate's degree	Healthcare Worker	Health worker	No	36-40	Yes	Likely Perceived Risk of Infection	High Severity of Disease	High Susceptibility to Infection	Yes	No	Frequently	4	No or Minimal Anxiety	Low Security	House or Apartment	Male
Rural	Graduated high school	Not Healthcare Worker	Religious Leader	No	36-40	No	Unlikely Perceived Risk of Infection	High Severity of Disease	High Susceptibility to Infection	No	.	Frequently	1	No or Minimal Anxiety	High Security	House or Apartment	Male
Urban	Bachelors degree	Healthcare Worker	Health worker	No	26-30	No	Unlikely Perceived Risk of Infection	Not Particularly Serious Severity of Disease	Not Susceptible to Infection	Yes	No	Frequently	3	No or Minimal Anxiety	Low Security	House or Apartment	Male
Urban	Bachelors degree	Healthcare Worker	Health worker	No	26-30	No	Likely Perceived Risk of Infection	High Severity of Disease	High Susceptibility to Infection	Yes	No	Frequently	0	No or Minimal Anxiety	Low Security	House or Apartment	Male
Rural	Associate's degree	Not Healthcare Worker	Other	No	18-25	No	Likely Perceived Risk of Infection	High Severity of Disease	High Susceptibility to Infection	No	.	Infrequently	0	No or Minimal Anxiety	Low Security	House or Apartment	Male
Rural	Bachelors degree	Healthcare Worker	Health worker	No	26-30	No	Likely Perceived Risk of Infection	High Severity of Disease	High Susceptibility to Infection	Yes	No	Frequently	2	No or Minimal Anxiety	Low Security	House or Apartment	Male
Rural	Bachelors degree	Not Healthcare Worker	Public service/essential services/community leader	No	Under 18	No	Likely Perceived Risk of Infection	High Severity of Disease	High Susceptibility to Infection	Yes	.	Infrequently	6	Moderate to Severe Anxiety	Low Security	House or Apartment	Male
Rural	Bachelors degree	Not Healthcare Worker	Public service/essential services/community leader	No	31-35	No	Likely Perceived Risk of Infection	High Severity of Disease	High Susceptibility to Infection	Yes	.	Infrequently	2	No or Minimal Anxiety	Low Security	House or Apartment	Male
Rural	Associate's degree	Not Healthcare Worker	Other	No	18-25	No	Likely Perceived Risk of Infection	High Severity of Disease	High Susceptibility to Infection	Yes	.	Frequently	0	No or Minimal Anxiety	Low Security	House or Apartment	Male
Rural	Associate's degree	Not Healthcare Worker	Public service/essential services/community leader	No	26-30	No	Likely Perceived Risk of Infection	High Severity of Disease	High Susceptibility to Infection	Yes	.	Infrequently	1	No or Minimal Anxiety	Low Security	House or Apartment	Male
Rural	Graduated high school	Not Healthcare Worker	Public service/essential services/community leader	No	31-35	No	Likely Perceived Risk of Infection	High Severity of Disease	High Susceptibility to Infection	Yes	.	Infrequently	5	Moderate to Severe Anxiety	Low Security	House or Apartment	Male
Rural	Associate's degree	Not Healthcare Worker	Other	No	26-30	No	Likely Perceived Risk of Infection	High Severity of Disease	High Susceptibility to Infection	Yes	.	Infrequently	6	Moderate to Severe Anxiety	Low Security	House or Apartment	Male
Rural	Bachelors degree	Not Healthcare Worker	Other	No	Under 18	No	Likely Perceived Risk of Infection	Not Particularly Serious Severity of Disease	Not Susceptible to Infection	Yes	.	Infrequently	0	No or Minimal Anxiety	Low Security	House or Apartment	Male
Rural	Associate's degree	Not Healthcare Worker	Other	No	Under 18	No	Unlikely Perceived Risk of Infection	Not Particularly Serious Severity of Disease	Not Susceptible to Infection	Yes	.	Infrequently	4	No or Minimal Anxiety	Low Security	House or Apartment	Male
Rural	Associate's degree	Not Healthcare Worker	Other	No	Under 18	No	Likely Perceived Risk of Infection	High Severity of Disease	High Susceptibility to Infection	Yes	.	Frequently	6	Moderate to Severe Anxiety	Low Security	House or Apartment	Male
Rural	Associate's degree	Not Healthcare Worker	Other	No	Under 18	No	Likely Perceived Risk of Infection	High Severity of Disease	Not Susceptible to Infection	Yes	.	Infrequently	1	No or Minimal Anxiety	Low Security	House or Apartment	Male
Urban	Associate's degree	Healthcare Worker	Health worker	No	26-30	No	Unlikely Perceived Risk of Infection	Not Particularly Serious Severity of Disease	Not Susceptible to Infection	Yes	No	Frequently	0	No or Minimal Anxiety	Low Security	House or Apartment	Female
Urban	Associate's degree	Healthcare Worker	Health worker	No	26-30	No	Unlikely Perceived Risk of Infection	Not Particularly Serious Severity of Disease	Not Susceptible to Infection	Yes	No	Frequently	0	No or Minimal Anxiety	Low Security	House or Apartment	Male
Rural	Associate's degree	Healthcare Worker	Health worker	No	18-25	No	Likely Perceived Risk of Infection	Not Particularly Serious Severity of Disease	Not Susceptible to Infection	Yes	No	Frequently	0	No or Minimal Anxiety	Low Security	House or Apartment	Male
Urban	Associate's degree	Healthcare Worker	Health worker	No	36-40	Yes	Unlikely Perceived Risk of Infection	Not Particularly Serious Severity of Disease	Not Susceptible to Infection	Yes	No	Frequently	0	No or Minimal Anxiety	Low Security	House or Apartment	Female
Urban	Bachelors degree	Healthcare Worker	Health worker	No	26-30	No	Unlikely Perceived Risk of Infection	Not Particularly Serious Severity of Disease	Not Susceptible to Infection	Yes	No	Frequently	0	No or Minimal Anxiety	Low Security	House or Apartment	Male
Rural	Associate's degree	Healthcare Worker	Health worker	No	18-25	No	Unlikely Perceived Risk of Infection	Not Particularly Serious Severity of Disease	Not Susceptible to Infection	Yes	No	Frequently	0	No or Minimal Anxiety	Low Security	House or Apartment	Female
Rural	Associate's degree	Healthcare Worker	Health worker	No	26-30	No	Unlikely Perceived Risk of Infection	Not Particularly Serious Severity of Disease	Not Susceptible to Infection	Yes	No	Frequently	0	No or Minimal Anxiety	Low Security	House or Apartment	Male
Rural	Associate's degree	Healthcare Worker	Health worker	No	26-30	No	Likely Perceived Risk of Infection	High Severity of Disease	High Susceptibility to Infection	Yes	No	Frequently	0	No or Minimal Anxiety	Low Security	House or Apartment	Male
Rural	Associate's degree	Healthcare Worker	Health worker	No	26-30	No	Unlikely Perceived Risk of Infection	Not Particularly Serious Severity of Disease	Not Susceptible to Infection	Yes	No	Frequently	0	No or Minimal Anxiety	Low Security	House or Apartment	Female
Rural	Associate's degree	Healthcare Worker	Health worker	No	26-30	No	Unlikely Perceived Risk of Infection	Not Particularly Serious Severity of Disease	Not Susceptible to Infection	Yes	No	Frequently	0	No or Minimal Anxiety	Low Security	House or Apartment	Male
Rural	Associate's degree	Healthcare Worker	Health worker	No	18-25	No	Unlikely Perceived Risk of Infection	Not Particularly Serious Severity of Disease	Not Susceptible to Infection	Yes	No	Frequently	0	No or Minimal Anxiety	Low Security	House or Apartment	Female
Urban	Associate's degree	Healthcare Worker	Health worker	No	26-30	No	Unlikely Perceived Risk of Infection	Not Particularly Serious Severity of Disease	Not Susceptible to Infection	Yes	No	Frequently	0	No or Minimal Anxiety	Low Security	House or Apartment	Female
Rural	Bachelors degree	Healthcare Worker	Health worker	No	36-40	No	Unlikely Perceived Risk of Infection	Not Particularly Serious Severity of Disease	Not Susceptible to Infection	Yes	No	Frequently	0	No or Minimal Anxiety	Low Security	House or Apartment	Male
Urban	Graduated high school	Healthcare Worker	Health worker	No	36-40	No	Unlikely Perceived Risk of Infection	Not Particularly Serious Severity of Disease	Not Susceptible to Infection	Yes	No	Frequently	0	No or Minimal Anxiety	Low Security	House or Apartment	Female
Rural	Graduated high school	Healthcare Worker	Health worker	No	Under 18	No	Unlikely Perceived Risk of Infection	Not Particularly Serious Severity of Disease	Not Susceptible to Infection	Yes	No	Frequently	0	No or Minimal Anxiety	Low Security	House or Apartment	Male
Urban	Associate's degree	Healthcare Worker	Health worker	Yes	36-40	Yes	Unlikely Perceived Risk of Infection	Not Particularly Serious Severity of Disease	Not Susceptible to Infection	Yes	No	Frequently	0	No or Minimal Anxiety	Low Security	House or Apartment	Female
Urban	Associate's degree	Healthcare Worker	Health worker	No	26-30	No	Unlikely Perceived Risk of Infection	Not Particularly Serious Severity of Disease	Not Susceptible to Infection	Yes	No	Frequently	0	No or Minimal Anxiety	Low Security	House or Apartment	Male
Rural	Associate's degree	Healthcare Worker	Health worker	No	26-30	No	Unlikely Perceived Risk of Infection	Not Particularly Serious Severity of Disease	Not Susceptible to Infection	Yes	No	Frequently	0	No or Minimal Anxiety	Low Security	House or Apartment	Male
Rural	Associate's degree	Healthcare Worker	Health worker	No	31-35	No	Unlikely Perceived Risk of Infection	Not Particularly Serious Severity of Disease	Not Susceptible to Infection	Yes	No	Frequently	0	No or Minimal Anxiety	Low Security	House or Apartment	Male
Rural	Associate's degree	Healthcare Worker	Health worker	No	18-25	No	Unlikely Perceived Risk of Infection	Not Particularly Serious Severity of Disease	Not Susceptible to Infection	Yes	No	Frequently	0	No or Minimal Anxiety	Low Security	House or Apartment	Male
Rural	Associate's degree	Healthcare Worker	Health worker	No	26-30	No	Unlikely Perceived Risk of Infection	Not Particularly Serious Severity of Disease	Not Susceptible to Infection	Yes	No	Frequently	0	No or Minimal Anxiety	Low Security	House or Apartment	Female
Rural	Bachelors degree	Healthcare Worker	Health worker	No	31-35	No	Unlikely Perceived Risk of Infection	Not Particularly Serious Severity of Disease	Not Susceptible to Infection	Yes	No	Frequently	0	No or Minimal Anxiety	Low Security	House or Apartment	Male
Rural	Associate's degree	Healthcare Worker	Health worker	No	31-35	No	Unlikely Perceived Risk of Infection	Not Particularly Serious Severity of Disease	Not Susceptible to Infection	Yes	No	Frequently	0	No or Minimal Anxiety	Low Security	House or Apartment	Female
Rural	Associate's degree	Healthcare Worker	Health worker	No	31-35	No	Unlikely Perceived Risk of Infection	Not Particularly Serious Severity of Disease	Not Susceptible to Infection	Yes	No	Frequently	0	No or Minimal Anxiety	Low Security	House or Apartment	Male
Rural	Associate's degree	Healthcare Worker	Health worker	No	26-30	No	Unlikely Perceived Risk of Infection	Not Particularly Serious Severity of Disease	Not Susceptible to Infection	Yes	No	Frequently	0	No or Minimal Anxiety	Low Security	House or Apartment	Male
Rural	Associate's degree	Healthcare Worker	Health worker	No	36-40	No	Unlikely Perceived Risk of Infection	Not Particularly Serious Severity of Disease	Not Susceptible to Infection	Yes	No	Frequently	0	No or Minimal Anxiety	Low Security	House or Apartment	Male
Urban	Bachelors degree	Healthcare Worker	Health worker	No	26-30	Yes	Unlikely Perceived Risk of Infection	Not Particularly Serious Severity of Disease	Not Susceptible to Infection	Yes	No	Frequently	0	No or Minimal Anxiety	Low Security	House or Apartment	Male
Rural	Associate's degree	Healthcare Worker	Health worker	Yes	18-25	No	Unlikely Perceived Risk of Infection	Not Particularly Serious Severity of Disease	Not Susceptible to Infection	Yes	No	Frequently	0	No or Minimal Anxiety	Low Security	House or Apartment	Male
Rural	Associate's degree	Healthcare Worker	Health worker	No	36-40	No	Unlikely Perceived Risk of Infection	Not Particularly Serious Severity of Disease	Not Susceptible to Infection	Yes	No	Frequently	0	No or Minimal Anxiety	Low Security	House or Apartment	Male
Urban	Bachelors degree	Healthcare Worker	Health worker	No	36-40	Yes	Unlikely Perceived Risk of Infection	Not Particularly Serious Severity of Disease	Not Susceptible to Infection	Yes	No	Frequently	0	No or Minimal Anxiety	Low Security	House or Apartment	Male
Rural	Associate's degree	Healthcare Worker	Health worker	No	26-30	Yes	Unlikely Perceived Risk of Infection	Not Particularly Serious Severity of Disease	Not Susceptible to Infection	Yes	No	Frequently	0	No or Minimal Anxiety	Low Security	House or Apartment	Female
Rural	Bachelors degree	Not Healthcare Worker	Other	No	31-35	No	Unlikely Perceived Risk of Infection	Not Particularly Serious Severity of Disease	Not Susceptible to Infection	No	.	Infrequently	2	No or Minimal Anxiety	Low Security	House or Apartment	Male
Rural	Graduated high school	Healthcare Worker	Health worker	No	31-35	No	Likely Perceived Risk of Infection	High Severity of Disease	High Susceptibility to Infection	Yes	No	Infrequently	0	No or Minimal Anxiety	Low Security	House or Apartment	Female
Rural	Graduated high school	Not Healthcare Worker	Other	No	18-25	No	Unlikely Perceived Risk of Infection	Not Particularly Serious Severity of Disease	Not Susceptible to Infection	Yes	.	Infrequently	0	No or Minimal Anxiety	Low Security	House or Apartment	Female
Rural	Less than high school graduate	Not Healthcare Worker	Other	No	31-35	Yes	Unlikely Perceived Risk of Infection	Not Particularly Serious Severity of Disease	Not Susceptible to Infection	Yes	.	Infrequently	1	No or Minimal Anxiety	Low Security	House or Apartment	Female
Rural	Advanced degree	Healthcare Worker	Health worker	No	26-30	No	Likely Perceived Risk of Infection	High Severity of Disease	High Susceptibility to Infection	Yes	No	Infrequently	5	Moderate to Severe Anxiety	Low Security	House or Apartment	Male
Rural	Associate's degree	Not Healthcare Worker	Other	No	26-30	No	Unlikely Perceived Risk of Infection	Not Particularly Serious Severity of Disease	Not Susceptible to Infection	Yes	.	Infrequently	5	Moderate to Severe Anxiety	Low Security	House or Apartment	Male
Rural	Graduated high school	Not Healthcare Worker	Other	No	Under 18	Yes	Unlikely Perceived Risk of Infection	Not Particularly Serious Severity of Disease	Not Susceptible to Infection	Yes	.	Infrequently	0	No or Minimal Anxiety	Low Security	House or Apartment	Male
Rural	Graduated high school	Healthcare Worker	Community health worker	No	18-25	Yes	Unlikely Perceived Risk of Infection	Not Particularly Serious Severity of Disease	Not Susceptible to Infection	Yes	No	Infrequently	2	No or Minimal Anxiety	Low Security	House or Apartment	Male
Rural	Associate's degree	Healthcare Worker	Health worker	No	18-25	Yes	Unlikely Perceived Risk of Infection	Not Particularly Serious Severity of Disease	Not Susceptible to Infection	Yes	No	Frequently	3	No or Minimal Anxiety	Low Security	House or Apartment	Female
Rural	Graduated high school	Not Healthcare Worker	Other	No	Under 18	No	Likely Perceived Risk of Infection	High Severity of Disease	High Susceptibility to Infection	Yes	.	Infrequently	0	No or Minimal Anxiety	Low Security	House or Apartment	Female
Rural	Associate's degree	Not Healthcare Worker	Other	No	36-40	No	Likely Perceived Risk of Infection	High Severity of Disease	High Susceptibility to Infection	Yes	.	Infrequently	7	Moderate to Severe Anxiety	Low Security	House or Apartment	Male
Rural	Graduated high school	Healthcare Worker	Community health worker	No	Under 18	Yes	Unlikely Perceived Risk of Infection	Not Particularly Serious Severity of Disease	Not Susceptible to Infection	Yes	No	Infrequently	0	No or Minimal Anxiety	Low Security	House or Apartment	Female
Rural	Less than high school graduate	Healthcare Worker	Community health worker	No	36-40	No	Likely Perceived Risk of Infection	Not Particularly Serious Severity of Disease	Not Susceptible to Infection	No	No	Frequently	0	No or Minimal Anxiety	Low Security	House or Apartment	Male
Rural	Associate's degree	Healthcare Worker	Health worker	No	31-35	No	Unlikely Perceived Risk of Infection	Not Particularly Serious Severity of Disease	Not Susceptible to Infection	Yes	No	Infrequently	0	No or Minimal Anxiety	Low Security	House or Apartment	Male
Rural	Graduated high school	Healthcare Worker	Community health worker	No	31-35	Yes	Likely Perceived Risk of Infection	High Severity of Disease	High Susceptibility to Infection	Yes	No	Infrequently	0	No or Minimal Anxiety	Low Security	House or Apartment	Male
Rural	Associate's degree	Not Healthcare Worker	Other	No	31-35	No	Unlikely Perceived Risk of Infection	Not Particularly Serious Severity of Disease	Not Susceptible to Infection	Yes	.	Infrequently	1	No or Minimal Anxiety	Low Security	House or Apartment	Male
Rural	Associate's degree	Healthcare Worker	Health worker	No	26-30	No	Unlikely Perceived Risk of Infection	Not Particularly Serious Severity of Disease	Not Susceptible to Infection	No	No	Infrequently	0	No or Minimal Anxiety	Low Security	House or Apartment	Male
Rural	Associate's degree	Healthcare Worker	Health worker	No	31-35	No	Unlikely Perceived Risk of Infection	Not Particularly Serious Severity of Disease	Not Susceptible to Infection	.	No	Infrequently	3	No or Minimal Anxiety	Low Security	House or Apartment	Male
Rural	Bachelors degree	Healthcare Worker	Health worker	No	31-35	No	Unlikely Perceived Risk of Infection	Not Particularly Serious Severity of Disease	Not Susceptible to Infection	Yes	No	Infrequently	4	No or Minimal Anxiety	Low Security	House or Apartment	Male
Rural	Associate's degree	Healthcare Worker	Health worker	No	26-30	No	Unlikely Perceived Risk of Infection	Not Particularly Serious Severity of Disease	Not Susceptible to Infection	.	No	Infrequently	0	No or Minimal Anxiety	Low Security	House or Apartment	Male
Rural	Associate's degree	Healthcare Worker	Health worker	No	26-30	No	Likely Perceived Risk of Infection	Not Particularly Serious Severity of Disease	Not Susceptible to Infection	Yes	No	Infrequently	5	Moderate to Severe Anxiety	Low Security	House or Apartment	Male
Rural	Associate's degree	Healthcare Worker	Health worker	No	18-25	No	Unlikely Perceived Risk of Infection	Not Particularly Serious Severity of Disease	Not Susceptible to Infection	.	No	Infrequently	0	No or Minimal Anxiety	Low Security	House or Apartment	Female
Rural	Associate's degree	Healthcare Worker	Health worker	No	26-30	No	Unlikely Perceived Risk of Infection	Not Particularly Serious Severity of Disease	Not Susceptible to Infection	No	No	Infrequently	0	No or Minimal Anxiety	Low Security	House or Apartment	Male
Urban	Bachelors degree	Not Healthcare Worker	Other	No	31-35	No	Unlikely Perceived Risk of Infection	Not Particularly Serious Severity of Disease	Not Susceptible to Infection	.	.	Infrequently	0	No or Minimal Anxiety	Low Security	House or Apartment	Male
Rural	Associate's degree	Not Healthcare Worker	Other	No	26-30	No	Unlikely Perceived Risk of Infection	Not Particularly Serious Severity of Disease	Not Susceptible to Infection	.	.	Infrequently	1	No or Minimal Anxiety	Low Security	House or Apartment	Male
Rural	Associate's degree	Healthcare Worker	Health worker	No	36-40	Yes	Unlikely Perceived Risk of Infection	Not Particularly Serious Severity of Disease	Not Susceptible to Infection	Yes	No	Infrequently	2	No or Minimal Anxiety	Low Security	House or Apartment	Male
Rural	Associate's degree	Healthcare Worker	Health worker	No	18-25	No	Unlikely Perceived Risk of Infection	Not Particularly Serious Severity of Disease	Not Susceptible to Infection	Yes	No	Infrequently	0	No or Minimal Anxiety	Low Security	House or Apartment	Male
Rural	Associate's degree	Healthcare Worker	Health worker	Yes	31-35	No	Likely Perceived Risk of Infection	High Severity of Disease	High Susceptibility to Infection	Yes	No	Infrequently	0	No or Minimal Anxiety	Low Security	House or Apartment	Male
Rural	Bachelors degree	Healthcare Worker	Health worker	No	31-35	No	Unlikely Perceived Risk of Infection	Not Particularly Serious Severity of Disease	Not Susceptible to Infection	Yes	No	Infrequently	0	No or Minimal Anxiety	Low Security	House or Apartment	Male
Rural	Associate's degree	Healthcare Worker	Health worker	No	31-35	No	Likely Perceived Risk of Infection	High Severity of Disease	High Susceptibility to Infection	Yes	No	Frequently	6	Moderate to Severe Anxiety	Low Security	House or Apartment	Male
Rural	Associate's degree	Healthcare Worker	Health worker	No	26-30	No	Likely Perceived Risk of Infection	High Severity of Disease	High Susceptibility to Infection	Yes	No	Frequently	2	No or Minimal Anxiety	Low Security	House or Apartment	Male
Rural	Bachelors degree	Healthcare Worker	Health worker	No	31-35	No	Likely Perceived Risk of Infection	High Severity of Disease	High Susceptibility to Infection	Yes	No	Frequently	2	No or Minimal Anxiety	Low Security	House or Apartment	Male
Rural	Advanced degree	Healthcare Worker	Health worker	No	26-30	No	Likely Perceived Risk of Infection	High Severity of Disease	High Susceptibility to Infection	Yes	No	Frequently	0	No or Minimal Anxiety	Low Security	House or Apartment	Male
Rural	Advanced degree	Healthcare Worker	Health worker	No	26-30	No	Unlikely Perceived Risk of Infection	Not Particularly Serious Severity of Disease	Not Susceptible to Infection	Yes	No	Frequently	0	No or Minimal Anxiety	Low Security	House or Apartment	Male
Rural	Bachelors degree	Not Healthcare Worker	Public service/essential services/community leader	No	Under 18	No	Likely Perceived Risk of Infection	High Severity of Disease	Not Susceptible to Infection	Yes	.	Frequently	2	No or Minimal Anxiety	Low Security	House or Apartment	Female
Rural	Less than high school graduate	Not Healthcare Worker	Other	No	26-30	No	Likely Perceived Risk of Infection	High Severity of Disease	High Susceptibility to Infection	Yes	.	Infrequently	6	Moderate to Severe Anxiety	Low Security	House or Apartment	Male
Rural	Associate's degree	Healthcare Worker	Community health worker	No	26-30	No	Likely Perceived Risk of Infection	High Severity of Disease	High Susceptibility to Infection	Yes	No	Frequently	7	Moderate to Severe Anxiety	Low Security	House or Apartment	Male
Rural	Associate's degree	Healthcare Worker	Health worker	No	31-35	No	Unlikely Perceived Risk of Infection	Not Particularly Serious Severity of Disease	Not Susceptible to Infection	Yes	No	Frequently	2	No or Minimal Anxiety	Low Security	House or Apartment	Male
Rural	Advanced degree	Healthcare Worker	Health worker	No	26-30	No	Likely Perceived Risk of Infection	High Severity of Disease	High Susceptibility to Infection	Yes	No	Frequently	0	No or Minimal Anxiety	Low Security	House or Apartment	Male
Urban	Graduated high school	Healthcare Worker	Community health worker	No	31-35	No	Likely Perceived Risk of Infection	High Severity of Disease	High Susceptibility to Infection	Yes	No	Frequently	0	No or Minimal Anxiety	Low Security	Unhoused/Unstable Housing	Male
Urban	Associate's degree	Healthcare Worker	Health worker	No	31-35	No	Likely Perceived Risk of Infection	High Severity of Disease	High Susceptibility to Infection	Yes	No	Frequently	2	No or Minimal Anxiety	Low Security	House or Apartment	Female
Urban	Graduated high school	Not Healthcare Worker	Public service/essential services/community leader	No	26-30	No	Likely Perceived Risk of Infection	High Severity of Disease	Not Susceptible to Infection	Yes	.	Frequently	2	No or Minimal Anxiety	Low Security	House or Apartment	Male
Rural	Associate's degree	Healthcare Worker	Community health worker	No	31-35	Yes	Likely Perceived Risk of Infection	High Severity of Disease	High Susceptibility to Infection	Yes	No	Frequently	4	No or Minimal Anxiety	Low Security	House or Apartment	Male
Urban	Graduated high school	Healthcare Worker	Community health worker	No	36-40	No	Likely Perceived Risk of Infection	High Severity of Disease	High Susceptibility to Infection	Yes	No	Frequently	4	No or Minimal Anxiety	Low Security	House or Apartment	Male
Urban	Graduated high school	Healthcare Worker	Community health worker	No	26-30	No	Likely Perceived Risk of Infection	Not Particularly Serious Severity of Disease	Not Susceptible to Infection	Yes	No	Frequently	2	No or Minimal Anxiety	Low Security	House or Apartment	Male
Urban	Associate's degree	Healthcare Worker	Health worker	No	31-35	No	Likely Perceived Risk of Infection	High Severity of Disease	High Susceptibility to Infection	Yes	Yes	Frequently	2	No or Minimal Anxiety	Low Security	House or Apartment	Female
Urban	Associate's degree	Healthcare Worker	Health worker	Yes	31-35	No	Likely Perceived Risk of Infection	High Severity of Disease	High Susceptibility to Infection	Yes	Yes	Frequently	9	Moderate to Severe Anxiety	Low Security	House or Apartment	Female
Urban	Graduated high school	Healthcare Worker	Community health worker	No	36-40	No	Likely Perceived Risk of Infection	High Severity of Disease	High Susceptibility to Infection	Yes	No	Frequently	0	No or Minimal Anxiety	Low Security	House or Apartment	Male
Rural	Graduated high school	Healthcare Worker	Community health worker	No	31-35	No	Likely Perceived Risk of Infection	High Severity of Disease	Not Susceptible to Infection	Yes	No	Frequently	10	Moderate to Severe Anxiety	Low Security	House or Apartment	Male
Rural	Graduated high school	Healthcare Worker	Community health worker	No	31-35	No	Likely Perceived Risk of Infection	High Severity of Disease	High Susceptibility to Infection	Yes	No	Frequently	4	No or Minimal Anxiety	Low Security	House or Apartment	Male
Rural	Bachelors degree	Healthcare Worker	Health worker	Yes	36-40	No	Likely Perceived Risk of Infection	High Severity of Disease	High Susceptibility to Infection	Yes	No	Frequently	2	No or Minimal Anxiety	Low Security	House or Apartment	Female
Rural	Bachelors degree	Healthcare Worker	Health worker	No	26-30	No	Likely Perceived Risk of Infection	High Severity of Disease	High Susceptibility to Infection	Yes	No	Frequently	0	No or Minimal Anxiety	Low Security	House or Apartment	Male
Urban	Associate's degree	Healthcare Worker	Health worker	No	31-35	No	Likely Perceived Risk of Infection	High Severity of Disease	High Susceptibility to Infection	Yes	No	Frequently	2	No or Minimal Anxiety	Low Security	House or Apartment	Male
Urban	Associate's degree	Healthcare Worker	Health worker	No	26-30	No	Likely Perceived Risk of Infection	High Severity of Disease	High Susceptibility to Infection	Yes	No	Frequently	0	No or Minimal Anxiety	Low Security	House or Apartment	Male
Rural	Associate's degree	Healthcare Worker	Health worker	No	26-30	No	Likely Perceived Risk of Infection	High Severity of Disease	High Susceptibility to Infection	Yes	No	Infrequently	0	No or Minimal Anxiety	Low Security	House or Apartment	Male
Rural	Associate's degree	Healthcare Worker	Health worker	No	26-30	No	Likely Perceived Risk of Infection	High Severity of Disease	High Susceptibility to Infection	Yes	No	Frequently	2	No or Minimal Anxiety	Low Security	House or Apartment	Male
Urban	Bachelors degree	Healthcare Worker	Health worker	No	26-30	No	Likely Perceived Risk of Infection	High Severity of Disease	High Susceptibility to Infection	Yes	No	Infrequently	3	No or Minimal Anxiety	Low Security	House or Apartment	Male
Urban	Advanced degree	Healthcare Worker	Health worker	No	31-35	Yes	Likely Perceived Risk of Infection	High Severity of Disease	High Susceptibility to Infection	Yes	No	Frequently	0	No or Minimal Anxiety	Low Security	House or Apartment	Male
Urban	Associate's degree	Healthcare Worker	Health worker	No	26-30	No	Likely Perceived Risk of Infection	High Severity of Disease	High Susceptibility to Infection	Yes	No	Frequently	4	No or Minimal Anxiety	Low Security	House or Apartment	Female
Rural	Graduated high school	Healthcare Worker	Community health worker	No	26-30	Yes	Unlikely Perceived Risk of Infection	Not Particularly Serious Severity of Disease	High Susceptibility to Infection	Yes	No	Frequently	0	No or Minimal Anxiety	High Security	House or Apartment	Male
Rural	Associate's degree	Healthcare Worker	Health worker	No	18-25	Yes	Unlikely Perceived Risk of Infection	Not Particularly Serious Severity of Disease	High Susceptibility to Infection	Yes	No	Frequently	0	No or Minimal Anxiety	High Security	House or Apartment	Male
Urban	Associate's degree	Healthcare Worker	Health worker	No	36-40	No	Unlikely Perceived Risk of Infection	Not Particularly Serious Severity of Disease	Not Susceptible to Infection	Yes	No	Frequently	0	No or Minimal Anxiety	High Security	House or Apartment	Male
Rural	Associate's degree	Healthcare Worker	Health worker	No	26-30	Yes	Unlikely Perceived Risk of Infection	Not Particularly Serious Severity of Disease	High Susceptibility to Infection	Yes	No	Frequently	0	No or Minimal Anxiety	High Security	House or Apartment	Male
Rural	Graduated high school	Healthcare Worker	Community health worker	No	31-35	No	Unlikely Perceived Risk of Infection	Not Particularly Serious Severity of Disease	High Susceptibility to Infection	Yes	No	Frequently	0	No or Minimal Anxiety	High Security	House or Apartment	Male
Rural	Graduated high school	Healthcare Worker	Community health worker	No	26-30	No	Unlikely Perceived Risk of Infection	Not Particularly Serious Severity of Disease	High Susceptibility to Infection	Yes	No	Frequently	0	No or Minimal Anxiety	High Security	House or Apartment	Male
Urban	Bachelors degree	Healthcare Worker	Health worker	No	31-35	No	Unlikely Perceived Risk of Infection	Not Particularly Serious Severity of Disease	High Susceptibility to Infection	Yes	No	Frequently	0	No or Minimal Anxiety	High Security	House or Apartment	Male
Rural	Graduated high school	Not Healthcare Worker	Other	No	18-25	No	Unlikely Perceived Risk of Infection	Not Particularly Serious Severity of Disease	Not Susceptible to Infection	Yes	.	Frequently	0	No or Minimal Anxiety	High Security	House or Apartment	Male
Urban	Associate's degree	Healthcare Worker	Community health worker	No	18-25	Yes	Unlikely Perceived Risk of Infection	Not Particularly Serious Severity of Disease	High Susceptibility to Infection	Yes	No	Frequently	0	No or Minimal Anxiety	High Security	House or Apartment	Male
Rural	Graduated high school	Not Healthcare Worker	Other	No	18-25	Yes	Unlikely Perceived Risk of Infection	Not Particularly Serious Severity of Disease	High Susceptibility to Infection	Yes	.	Frequently	0	No or Minimal Anxiety	High Security	House or Apartment	Male
Rural	Graduated high school	Not Healthcare Worker	Other	No	26-30	No	Unlikely Perceived Risk of Infection	Not Particularly Serious Severity of Disease	High Susceptibility to Infection	Yes	.	Frequently	0	No or Minimal Anxiety	High Security	House or Apartment	Male
Rural	Less than high school graduate	Not Healthcare Worker	Public service/essential services/community leader	No	36-40	Yes	Unlikely Perceived Risk of Infection	Not Particularly Serious Severity of Disease	High Susceptibility to Infection	Yes	.	Frequently	0	No or Minimal Anxiety	High Security	House or Apartment	Male
Urban	Associate's degree	Healthcare Worker	Health worker	No	18-25	Yes	Unlikely Perceived Risk of Infection	Not Particularly Serious Severity of Disease	High Susceptibility to Infection	Yes	No	Frequently	0	No or Minimal Anxiety	High Security	House or Apartment	Male
Rural	Associate's degree	Healthcare Worker	Community health worker	No	18-25	Yes	Unlikely Perceived Risk of Infection	Not Particularly Serious Severity of Disease	High Susceptibility to Infection	Yes	No	Frequently	0	No or Minimal Anxiety	High Security	House or Apartment	Male
Rural	Graduated high school	Healthcare Worker	Health worker	No	36-40	Yes	Unlikely Perceived Risk of Infection	Not Particularly Serious Severity of Disease	High Susceptibility to Infection	Yes	No	Infrequently	0	No or Minimal Anxiety	High Security	House or Apartment	Male
Rural	Associate's degree	Healthcare Worker	Health worker	No	26-30	Yes	Unlikely Perceived Risk of Infection	Not Particularly Serious Severity of Disease	High Susceptibility to Infection	Yes	No	Frequently	0	No or Minimal Anxiety	High Security	House or Apartment	Female
Rural	Less than high school graduate	Not Healthcare Worker	Public service/essential services/community leader	No	31-35	No	Unlikely Perceived Risk of Infection	High Severity of Disease	High Susceptibility to Infection	Yes	.	Frequently	0	No or Minimal Anxiety	High Security	House or Apartment	Male
Rural	Graduated high school	Healthcare Worker	Health worker	No	31-35	No	Unlikely Perceived Risk of Infection	Not Particularly Serious Severity of Disease	High Susceptibility to Infection	Yes	No	Frequently	0	No or Minimal Anxiety	High Security	House or Apartment	Male
Rural	Associate's degree	Not Healthcare Worker	Public service/essential services/community leader	No	18-25	Yes	Unlikely Perceived Risk of Infection	Not Particularly Serious Severity of Disease	High Susceptibility to Infection	Yes	.	Frequently	0	No or Minimal Anxiety	High Security	House or Apartment	Male
Rural	Associate's degree	Healthcare Worker	Health worker	No	18-25	Yes	Unlikely Perceived Risk of Infection	Not Particularly Serious Severity of Disease	High Susceptibility to Infection	Yes	No	Frequently	0	No or Minimal Anxiety	High Security	House or Apartment	Male
Rural	Associate's degree	Healthcare Worker	Health worker	No	18-25	Yes	Unlikely Perceived Risk of Infection	Not Particularly Serious Severity of Disease	High Susceptibility to Infection	Yes	No	Frequently	0	No or Minimal Anxiety	High Security	House or Apartment	Female
Rural	Less than high school graduate	Healthcare Worker	Community health worker	No	31-35	No	Unlikely Perceived Risk of Infection	Not Particularly Serious Severity of Disease	High Susceptibility to Infection	Yes	No	Frequently	0	No or Minimal Anxiety	High Security	House or Apartment	Male
Urban	Graduated high school	Healthcare Worker	Community health worker	No	18-25	No	Unlikely Perceived Risk of Infection	Not Particularly Serious Severity of Disease	High Susceptibility to Infection	Yes	No	Frequently	0	No or Minimal Anxiety	High Security	House or Apartment	Female
Rural	Graduated high school	Healthcare Worker	Community health worker	No	18-25	Yes	Unlikely Perceived Risk of Infection	Not Particularly Serious Severity of Disease	High Susceptibility to Infection	Yes	No	Frequently	0	No or Minimal Anxiety	High Security	House or Apartment	Female
Urban	Graduated high school	Healthcare Worker	Health worker	No	18-25	Yes	Unlikely Perceived Risk of Infection	Not Particularly Serious Severity of Disease	High Susceptibility to Infection	Yes	No	Frequently	0	No or Minimal Anxiety	High Security	House or Apartment	Female
Urban	Graduated high school	Healthcare Worker	Health worker	No	18-25	Yes	Unlikely Perceived Risk of Infection	Not Particularly Serious Severity of Disease	High Susceptibility to Infection	Yes	No	Frequently	0	No or Minimal Anxiety	High Security	House or Apartment	Female
Rural	Graduated high school	Not Healthcare Worker	Other	No	31-35	Yes	Unlikely Perceived Risk of Infection	Not Particularly Serious Severity of Disease	High Susceptibility to Infection	Yes	.	Frequently	0	No or Minimal Anxiety	High Security	House or Apartment	Male
Rural	Bachelors degree	Healthcare Worker	Health worker	No	18-25	No	Unlikely Perceived Risk of Infection	Not Particularly Serious Severity of Disease	High Susceptibility to Infection	Yes	No	Infrequently	0	No or Minimal Anxiety	High Security	House or Apartment	Male
Rural	Associate's degree	Healthcare Worker	Health worker	No	18-25	Yes	Unlikely Perceived Risk of Infection	Not Particularly Serious Severity of Disease	High Susceptibility to Infection	Yes	No	Frequently	0	No or Minimal Anxiety	High Security	House or Apartment	Male
Rural	Graduated high school	Not Healthcare Worker	Public service/essential services/community leader	No	18-25	Yes	Unlikely Perceived Risk of Infection	Not Particularly Serious Severity of Disease	High Susceptibility to Infection	Yes	.	Frequently	0	No or Minimal Anxiety	High Security	House or Apartment	Male
Urban	Associate's degree	Healthcare Worker	Health worker	No	36-40	Yes	Unlikely Perceived Risk of Infection	Not Particularly Serious Severity of Disease	Not Susceptible to Infection	Yes	No	Frequently	0	No or Minimal Anxiety	Low Security	House or Apartment	Male
Urban	Associate's degree	Healthcare Worker	Health worker	No	26-30	Yes	Unlikely Perceived Risk of Infection	Not Particularly Serious Severity of Disease	Not Susceptible to Infection	Yes	No	Frequently	0	No or Minimal Anxiety	Low Security	House or Apartment	Male
Rural	Bachelors degree	Healthcare Worker	Health worker	No	26-30	Yes	Unlikely Perceived Risk of Infection	Not Particularly Serious Severity of Disease	Not Susceptible to Infection	Yes	No	Frequently	0	No or Minimal Anxiety	Low Security	House or Apartment	Male
Urban	Bachelors degree	Healthcare Worker	Health worker	No	31-35	No	Likely Perceived Risk of Infection	High Severity of Disease	High Susceptibility to Infection	Yes	No	Frequently	0	No or Minimal Anxiety	Low Security	House or Apartment	Male
Urban	Bachelors degree	Healthcare Worker	Health worker	No	31-35	No	Likely Perceived Risk of Infection	Not Particularly Serious Severity of Disease	Not Susceptible to Infection	Yes	Yes	Frequently	0	No or Minimal Anxiety	Low Security	House or Apartment	Male
Urban	Bachelors degree	Healthcare Worker	Health worker	No	31-35	No	Likely Perceived Risk of Infection	Not Particularly Serious Severity of Disease	Not Susceptible to Infection	Yes	No	Frequently	0	No or Minimal Anxiety	Low Security	House or Apartment	Male
Rural	Bachelors degree	Healthcare Worker	Health worker	No	26-30	No	Likely Perceived Risk of Infection	Not Particularly Serious Severity of Disease	Not Susceptible to Infection	Yes	No	Frequently	0	No or Minimal Anxiety	Low Security	House or Apartment	Male
Urban	Bachelors degree	Healthcare Worker	Health worker	Yes	31-35	Yes	Likely Perceived Risk of Infection	Not Particularly Serious Severity of Disease	Not Susceptible to Infection	Yes	No	Frequently	0	No or Minimal Anxiety	Low Security	House or Apartment	Male
Urban	Associate's degree	Not Healthcare Worker	Other	No	Under 18	No	Unlikely Perceived Risk of Infection	Not Particularly Serious Severity of Disease	Not Susceptible to Infection	Yes	.	Frequently	0	No or Minimal Anxiety	Low Security	House or Apartment	Male
Rural	Bachelors degree	Healthcare Worker	Health worker	No	31-35	No	Likely Perceived Risk of Infection	Not Particularly Serious Severity of Disease	Not Susceptible to Infection	Yes	No	Frequently	0	No or Minimal Anxiety	Low Security	House or Apartment	Male
Urban	Bachelors degree	Healthcare Worker	Health worker	No	26-30	No	Likely Perceived Risk of Infection	Not Particularly Serious Severity of Disease	Not Susceptible to Infection	Yes	No	Frequently	0	No or Minimal Anxiety	Low Security	House or Apartment	Male
Urban	Bachelors degree	Healthcare Worker	Health worker	No	31-35	No	Likely Perceived Risk of Infection	Not Particularly Serious Severity of Disease	Not Susceptible to Infection	Yes	No	Frequently	0	No or Minimal Anxiety	Low Security	House or Apartment	Male
Urban	Bachelors degree	Not Healthcare Worker	Other	No	31-35	No	Likely Perceived Risk of Infection	Not Particularly Serious Severity of Disease	Not Susceptible to Infection	Yes	.	Frequently	0	No or Minimal Anxiety	Low Security	House or Apartment	Male
Urban	Bachelors degree	Healthcare Worker	Health worker	No	31-35	No	Likely Perceived Risk of Infection	Not Particularly Serious Severity of Disease	Not Susceptible to Infection	Yes	No	Frequently	0	No or Minimal Anxiety	Low Security	House or Apartment	Male
Urban	Bachelors degree	Healthcare Worker	Health worker	No	31-35	No	Likely Perceived Risk of Infection	Not Particularly Serious Severity of Disease	Not Susceptible to Infection	Yes	No	Frequently	0	No or Minimal Anxiety	Low Security	House or Apartment	Male
Rural	Bachelors degree	Healthcare Worker	Health worker	Yes	31-35	No	Likely Perceived Risk of Infection	Not Particularly Serious Severity of Disease	Not Susceptible to Infection	Yes	Yes	Frequently	0	No or Minimal Anxiety	Low Security	House or Apartment	Male
Urban	Bachelors degree	Healthcare Worker	Health worker	No	26-30	No	Likely Perceived Risk of Infection	Not Particularly Serious Severity of Disease	Not Susceptible to Infection	Yes	No	Frequently	0	No or Minimal Anxiety	Low Security	House or Apartment	Male
Rural	Graduated high school	Healthcare Worker	Health worker	No	26-30	Yes	Unlikely Perceived Risk of Infection	Not Particularly Serious Severity of Disease	Not Susceptible to Infection	Yes	No	Frequently	0	No or Minimal Anxiety	Low Security	House or Apartment	Male
Rural	Graduated high school	Healthcare Worker	Health worker	No	31-35	Yes	Unlikely Perceived Risk of Infection	Not Particularly Serious Severity of Disease	Not Susceptible to Infection	Yes	No	Frequently	0	No or Minimal Anxiety	Low Security	House or Apartment	Male
Rural	Graduated high school	Healthcare Worker	Health worker	No	31-35	Yes	Unlikely Perceived Risk of Infection	Not Particularly Serious Severity of Disease	Not Susceptible to Infection	Yes	No	Frequently	0	No or Minimal Anxiety	Low Security	House or Apartment	Male
Urban	Bachelors degree	Healthcare Worker	Health worker	Yes	26-30	Yes	Unlikely Perceived Risk of Infection	Not Particularly Serious Severity of Disease	Not Susceptible to Infection	Yes	No	Frequently	0	No or Minimal Anxiety	Low Security	House or Apartment	Male
Rural	Graduated high school	Healthcare Worker	Community health worker	No	18-25	Yes	Unlikely Perceived Risk of Infection	Not Particularly Serious Severity of Disease	Not Susceptible to Infection	Yes	No	Frequently	0	No or Minimal Anxiety	Low Security	House or Apartment	Female
Rural	Graduated high school	Healthcare Worker	Health worker	No	31-35	Yes	Unlikely Perceived Risk of Infection	Not Particularly Serious Severity of Disease	Not Susceptible to Infection	Yes	Yes	Frequently	0	No or Minimal Anxiety	Low Security	House or Apartment	Male
Rural	Associate's degree	Healthcare Worker	Health worker	No	18-25	Yes	Unlikely Perceived Risk of Infection	Not Particularly Serious Severity of Disease	Not Susceptible to Infection	Yes	Yes	Frequently	0	No or Minimal Anxiety	Low Security	House or Apartment	Female
Urban	Graduated high school	Healthcare Worker	Community health worker	No	36-40	Yes	Unlikely Perceived Risk of Infection	Not Particularly Serious Severity of Disease	Not Susceptible to Infection	Yes	No	Frequently	0	No or Minimal Anxiety	Low Security	House or Apartment	Male
Rural	Bachelors degree	Healthcare Worker	Community health worker	No	26-30	Yes	Unlikely Perceived Risk of Infection	Not Particularly Serious Severity of Disease	Not Susceptible to Infection	Yes	Yes	Frequently	3	No or Minimal Anxiety	Low Security	House or Apartment	Female
Rural	Graduated high school	Healthcare Worker	Community health worker	No	18-25	Yes	Unlikely Perceived Risk of Infection	Not Particularly Serious Severity of Disease	Not Susceptible to Infection	Yes	No	Frequently	0	No or Minimal Anxiety	Low Security	House or Apartment	Male
Rural	Graduated high school	Healthcare Worker	Community health worker	No	36-40	No	Unlikely Perceived Risk of Infection	Not Particularly Serious Severity of Disease	Not Susceptible to Infection	Yes	No	Frequently	0	No or Minimal Anxiety	Low Security	House or Apartment	Male
Urban	Associate's degree	Healthcare Worker	Health worker	No	31-35	Yes	Likely Perceived Risk of Infection	Not Particularly Serious Severity of Disease	Not Susceptible to Infection	Yes	No	Frequently	0	No or Minimal Anxiety	Low Security	House or Apartment	Female
Urban	Associate's degree	Healthcare Worker	Health worker	No	31-35	Yes	Likely Perceived Risk of Infection	Not Particularly Serious Severity of Disease	Not Susceptible to Infection	Yes	No	Frequently	0	No or Minimal Anxiety	Low Security	House or Apartment	Male
Rural	Less than high school graduate	Healthcare Worker	Health worker	No	36-40	Yes	Unlikely Perceived Risk of Infection	Not Particularly Serious Severity of Disease	Not Susceptible to Infection	Yes	No	Infrequently	0	No or Minimal Anxiety	Low Security	House or Apartment	Male
Urban	Associate's degree	Healthcare Worker	Health worker	No	18-25	Yes	Unlikely Perceived Risk of Infection	Not Particularly Serious Severity of Disease	Not Susceptible to Infection	Yes	No	Frequently	0	No or Minimal Anxiety	Low Security	House or Apartment	Female
Urban	Associate's degree	Healthcare Worker	Health worker	No	31-35	Yes	Likely Perceived Risk of Infection	Not Particularly Serious Severity of Disease	Not Susceptible to Infection	Yes	No	Frequently	0	No or Minimal Anxiety	Low Security	House or Apartment	Female
Urban	Graduated high school	Healthcare Worker	Health worker	No	31-35	Yes	Likely Perceived Risk of Infection	Not Particularly Serious Severity of Disease	Not Susceptible to Infection	Yes	No	Frequently	2	No or Minimal Anxiety	Low Security	House or Apartment	Female
Urban	Graduated high school	Healthcare Worker	Health worker	No	36-40	Yes	Likely Perceived Risk of Infection	Not Particularly Serious Severity of Disease	Not Susceptible to Infection	Yes	No	Frequently	0	No or Minimal Anxiety	Low Security	House or Apartment	Male
Urban	Bachelors degree	Healthcare Worker	Health worker	No	31-35	Yes	Likely Perceived Risk of Infection	Not Particularly Serious Severity of Disease	Not Susceptible to Infection	Yes	No	Frequently	0	No or Minimal Anxiety	Low Security	House or Apartment	Male
Urban	Bachelors degree	Healthcare Worker	Health worker	Yes	26-30	No	Likely Perceived Risk of Infection	Not Particularly Serious Severity of Disease	Not Susceptible to Infection	Yes	No	Frequently	0	No or Minimal Anxiety	Low Security	House or Apartment	Male
Urban	Bachelors degree	Healthcare Worker	Health worker	Yes	36-40	Yes	Likely Perceived Risk of Infection	Not Particularly Serious Severity of Disease	Not Susceptible to Infection	Yes	No	Frequently	0	No or Minimal Anxiety	Low Security	House or Apartment	Male
Rural	Associate's degree	Healthcare Worker	Community health worker	Yes	36-40	Yes	Likely Perceived Risk of Infection	Not Particularly Serious Severity of Disease	Not Susceptible to Infection	Yes	No	Frequently	0	No or Minimal Anxiety	Low Security	House or Apartment	Male
Rural	Associate's degree	Healthcare Worker	Community health worker	No	26-30	No	Likely Perceived Risk of Infection	Not Particularly Serious Severity of Disease	High Susceptibility to Infection	Yes	No	Frequently	0	No or Minimal Anxiety	Low Security	House or Apartment	Male
Rural	Associate's degree	Healthcare Worker	Community health worker	No	31-35	Yes	Likely Perceived Risk of Infection	Not Particularly Serious Severity of Disease	Not Susceptible to Infection	Yes	No	Infrequently	0	No or Minimal Anxiety	Low Security	House or Apartment	Male
Urban	Associate's degree	Healthcare Worker	Health worker	No	31-35	No	Likely Perceived Risk of Infection	Not Particularly Serious Severity of Disease	Not Susceptible to Infection	Yes	No	Infrequently	0	No or Minimal Anxiety	Low Security	House or Apartment	Female
Urban	Bachelors degree	Not Healthcare Worker	Other	Yes	36-40	No	Likely Perceived Risk of Infection	High Severity of Disease	High Susceptibility to Infection	Yes	.	Frequently	0	No or Minimal Anxiety	Low Security	House or Apartment	Male
Rural	Graduated high school	Healthcare Worker	Community health worker	No	31-35	Yes	Likely Perceived Risk of Infection	Not Particularly Serious Severity of Disease	Not Susceptible to Infection	Yes	No	Infrequently	0	No or Minimal Anxiety	Low Security	House or Apartment	Male
Urban	Associate's degree	Healthcare Worker	Health worker	No	18-25	Yes	Likely Perceived Risk of Infection	Not Particularly Serious Severity of Disease	Not Susceptible to Infection	Yes	No	Frequently	0	No or Minimal Anxiety	Low Security	House or Apartment	Male
Urban	Associate's degree	Healthcare Worker	Health worker	Yes	31-35	No	Likely Perceived Risk of Infection	Not Particularly Serious Severity of Disease	Not Susceptible to Infection	Yes	No	Frequently	0	No or Minimal Anxiety	Low Security	House or Apartment	Female
Rural	Graduated high school	Not Healthcare Worker	Other	No	26-30	Yes	Likely Perceived Risk of Infection	Not Particularly Serious Severity of Disease	Not Susceptible to Infection	Yes	.	Frequently	0	No or Minimal Anxiety	Low Security	House or Apartment	Male
Urban	Associate's degree	Healthcare Worker	Health worker	No	31-35	Yes	Likely Perceived Risk of Infection	Not Particularly Serious Severity of Disease	Not Susceptible to Infection	Yes	No	Frequently	0	No or Minimal Anxiety	Low Security	House or Apartment	Male
Urban	Associate's degree	Healthcare Worker	Health worker	No	26-30	No	Likely Perceived Risk of Infection	Not Particularly Serious Severity of Disease	Not Susceptible to Infection	Yes	No	Frequently	0	No or Minimal Anxiety	Low Security	House or Apartment	Male
Rural	Bachelors degree	Healthcare Worker	Health worker	No	26-30	No	Likely Perceived Risk of Infection	Not Particularly Serious Severity of Disease	Not Susceptible to Infection	Yes	No	Infrequently	0	No or Minimal Anxiety	Low Security	House or Apartment	Male
Urban	Graduated high school	Healthcare Worker	Community health worker	No	26-30	Yes	Likely Perceived Risk of Infection	Not Particularly Serious Severity of Disease	Not Susceptible to Infection	Yes	No	Frequently	0	No or Minimal Anxiety	Low Security	House or Apartment	Male
Rural	Associate's degree	Healthcare Worker	Health worker	No	26-30	Yes	Likely Perceived Risk of Infection	Not Particularly Serious Severity of Disease	Not Susceptible to Infection	Yes	No	Frequently	0	No or Minimal Anxiety	High Security	House or Apartment	Male
Urban	Graduated high school	Healthcare Worker	Health worker	No	31-35	Yes	Likely Perceived Risk of Infection	Not Particularly Serious Severity of Disease	Not Susceptible to Infection	Yes	No	Frequently	0	No or Minimal Anxiety	High Security	House or Apartment	Male
Rural	Graduated high school	Not Healthcare Worker	Religious Leader	Yes	36-40	No	Likely Perceived Risk of Infection	High Severity of Disease	High Susceptibility to Infection	Yes	.	Frequently	0	No or Minimal Anxiety	High Security	House or Apartment	Male
Rural	Graduated high school	Healthcare Worker	Community health worker	No	31-35	Yes	Likely Perceived Risk of Infection	Not Particularly Serious Severity of Disease	Not Susceptible to Infection	Yes	No	Frequently	0	No or Minimal Anxiety	High Security	House or Apartment	Male
Rural	Graduated high school	Healthcare Worker	Community health worker	No	36-40	No	Likely Perceived Risk of Infection	High Severity of Disease	High Susceptibility to Infection	Yes	No	Frequently	0	No or Minimal Anxiety	High Security	House or Apartment	Male
Rural	Associate's degree	Healthcare Worker	Community health worker	No	18-25	No	Likely Perceived Risk of Infection	High Severity of Disease	High Susceptibility to Infection	Yes	No	Frequently	8	Moderate to Severe Anxiety	High Security	House or Apartment	Male
Rural	Associate's degree	Not Healthcare Worker	Public service/essential services/community leader	No	36-40	Yes	Likely Perceived Risk of Infection	Not Particularly Serious Severity of Disease	Not Susceptible to Infection	Yes	.	Frequently	0	No or Minimal Anxiety	High Security	House or Apartment	Male
Rural	Graduated high school	Healthcare Worker	Community health worker	No	31-35	Yes	Likely Perceived Risk of Infection	Not Particularly Serious Severity of Disease	Not Susceptible to Infection	Yes	No	Frequently	0	No or Minimal Anxiety	High Security	House or Apartment	Male
Rural	Less than high school graduate	Healthcare Worker	Community health worker	No	31-35	Yes	Unlikely Perceived Risk of Infection	Not Particularly Serious Severity of Disease	Not Susceptible to Infection	Yes	No	Frequently	0	No or Minimal Anxiety	High Security	House or Apartment	Male
Rural	Associate's degree	Healthcare Worker	Community health worker	No	26-30	Yes	Likely Perceived Risk of Infection	Not Particularly Serious Severity of Disease	Not Susceptible to Infection	Yes	No	Frequently	0	No or Minimal Anxiety	High Security	House or Apartment	Male
Rural	No education	Healthcare Worker	Community health worker	No	Under 18	No	Likely Perceived Risk of Infection	High Severity of Disease	High Susceptibility to Infection	Yes	No	Frequently	0	No or Minimal Anxiety	High Security	House or Apartment	Male
Rural	Associate's degree	Healthcare Worker	Community health worker	No	31-35	No	Likely Perceived Risk of Infection	High Severity of Disease	High Susceptibility to Infection	Yes	No	Frequently	0	No or Minimal Anxiety	High Security	House or Apartment	Male
Rural	Graduated high school	Healthcare Worker	Community health worker	No	26-30	No	Likely Perceived Risk of Infection	High Severity of Disease	High Susceptibility to Infection	Yes	No	Frequently	0	No or Minimal Anxiety	High Security	House or Apartment	Male
Rural	Less than high school graduate	Not Healthcare Worker	Public service/essential services/community leader	No	31-35	Yes	Likely Perceived Risk of Infection	Not Particularly Serious Severity of Disease	Not Susceptible to Infection	Yes	.	Frequently	0	No or Minimal Anxiety	High Security	House or Apartment	Male
Rural	Associate's degree	Healthcare Worker	Community health worker	No	26-30	No	Likely Perceived Risk of Infection	High Severity of Disease	High Susceptibility to Infection	Yes	No	Frequently	0	No or Minimal Anxiety	High Security	House or Apartment	Male
Rural	Associate's degree	Healthcare Worker	Community health worker	No	31-35	Yes	Likely Perceived Risk of Infection	Not Particularly Serious Severity of Disease	Not Susceptible to Infection	Yes	No	Frequently	0	No or Minimal Anxiety	High Security	House or Apartment	Male
Rural	Associate's degree	Healthcare Worker	Community health worker	No	26-30	Yes	Likely Perceived Risk of Infection	Not Particularly Serious Severity of Disease	Not Susceptible to Infection	Yes	No	Frequently	0	No or Minimal Anxiety	High Security	House or Apartment	Male
Rural	No education	Not Healthcare Worker	Public service/essential services/community leader	No	36-40	No	Likely Perceived Risk of Infection	High Severity of Disease	High Susceptibility to Infection	Yes	.	Frequently	0	No or Minimal Anxiety	High Security	House or Apartment	Female
Rural	Less than high school graduate	Healthcare Worker	Community health worker	No	31-35	No	Likely Perceived Risk of Infection	High Severity of Disease	High Susceptibility to Infection	Yes	No	Frequently	0	No or Minimal Anxiety	High Security	House or Apartment	Male
Rural	Less than high school graduate	Healthcare Worker	Community health worker	No	31-35	Yes	Unlikely Perceived Risk of Infection	Not Particularly Serious Severity of Disease	Not Susceptible to Infection	Yes	No	Frequently	0	No or Minimal Anxiety	High Security	House or Apartment	Male
Rural	Less than high school graduate	Healthcare Worker	Community health worker	No	18-25	No	Likely Perceived Risk of Infection	High Severity of Disease	High Susceptibility to Infection	Yes	No	Frequently	0	No or Minimal Anxiety	High Security	House or Apartment	Female
Urban	Associate's degree	Healthcare Worker	Health worker	No	18-25	Yes	Likely Perceived Risk of Infection	Not Particularly Serious Severity of Disease	Not Susceptible to Infection	Yes	No	Frequently	0	No or Minimal Anxiety	High Security	House or Apartment	Male
Rural	Associate's degree	Healthcare Worker	Health worker	No	26-30	Yes	Likely Perceived Risk of Infection	Not Particularly Serious Severity of Disease	Not Susceptible to Infection	Yes	No	Frequently	2	No or Minimal Anxiety	High Security	House or Apartment	Male
Rural	Associate's degree	Healthcare Worker	Health worker	No	31-35	Yes	Likely Perceived Risk of Infection	Not Particularly Serious Severity of Disease	Not Susceptible to Infection	Yes	No	Frequently	0	No or Minimal Anxiety	High Security	House or Apartment	Male
Urban	Associate's degree	Healthcare Worker	Health worker	No	18-25	Yes	Likely Perceived Risk of Infection	Not Particularly Serious Severity of Disease	Not Susceptible to Infection	Yes	No	Frequently	0	No or Minimal Anxiety	High Security	House or Apartment	Male
Urban	Associate's degree	Not Healthcare Worker	Not currently in paid work	No	18-25	No	Unlikely Perceived Risk of Infection	Not Particularly Serious Severity of Disease	Not Susceptible to Infection	.	.	Frequently	0	No or Minimal Anxiety	High Security	House or Apartment	Female
Urban	Bachelors degree	Healthcare Worker	Health worker	No	18-25	Yes	Unlikely Perceived Risk of Infection	High Severity of Disease	Not Susceptible to Infection	Yes	No	Frequently	0	No or Minimal Anxiety	Low Security	House or Apartment	Male
Rural	Bachelors degree	Healthcare Worker	Health worker	No	18-25	No	Likely Perceived Risk of Infection	High Severity of Disease	High Susceptibility to Infection	Yes	No	Infrequently	4	No or Minimal Anxiety	Low Security	House or Apartment	Male
Rural	Associate's degree	Healthcare Worker	Health worker	No	18-25	No	Likely Perceived Risk of Infection	High Severity of Disease	High Susceptibility to Infection	Yes	No	Frequently	2	No or Minimal Anxiety	Low Security	House or Apartment	Male
Rural	Associate's degree	Healthcare Worker	Health worker	No	26-30	No	Likely Perceived Risk of Infection	High Severity of Disease	High Susceptibility to Infection	Yes	No	Frequently	0	No or Minimal Anxiety	Low Security	House or Apartment	Male
Rural	Less than high school graduate	Healthcare Worker	Community health worker	No	31-35	No	Likely Perceived Risk of Infection	High Severity of Disease	High Susceptibility to Infection	Yes	No	Infrequently	0	No or Minimal Anxiety	Low Security	House or Apartment	Male
Rural	Associate's degree	Healthcare Worker	Community health worker	No	18-25	No	Likely Perceived Risk of Infection	High Severity of Disease	High Susceptibility to Infection	Yes	No	Frequently	0	No or Minimal Anxiety	Low Security	House or Apartment	Male
Rural	Graduated high school	Not Healthcare Worker	Other	No	18-25	No	Unlikely Perceived Risk of Infection	High Severity of Disease	High Susceptibility to Infection	Yes	.	Infrequently	0	No or Minimal Anxiety	High Security	House or Apartment	Female
Rural	Bachelors degree	Healthcare Worker	Health worker	No	26-30	No	Likely Perceived Risk of Infection	High Severity of Disease	High Susceptibility to Infection	Yes	No	Infrequently	4	No or Minimal Anxiety	High Security	House or Apartment	Male
Rural	Graduated high school	Not Healthcare Worker	Not currently in paid work	No	Under 18	Yes	Likely Perceived Risk of Infection	High Severity of Disease	High Susceptibility to Infection	Yes	.	Infrequently	0	No or Minimal Anxiety	High Security	House or Apartment	Female
Rural	Associate's degree	Healthcare Worker	Community health worker	No	18-25	No	Unlikely Perceived Risk of Infection	Not Particularly Serious Severity of Disease	High Susceptibility to Infection	.	No	Infrequently	5	Moderate to Severe Anxiety	Low Security	House or Apartment	Male
Rural	Associate's degree	Healthcare Worker	Community health worker	No	31-35	No	Unlikely Perceived Risk of Infection	High Severity of Disease	High Susceptibility to Infection	Yes	No	Frequently	0	No or Minimal Anxiety	Low Security	House or Apartment	Male
Rural	Associate's degree	Healthcare Worker	Health worker	Yes	36-40	No	Likely Perceived Risk of Infection	High Severity of Disease	High Susceptibility to Infection	Yes	No	Infrequently	0	No or Minimal Anxiety	Low Security	House or Apartment	Male
Rural	Graduated high school	Healthcare Worker	Community health worker	No	Under 18	No	Unlikely Perceived Risk of Infection	High Severity of Disease	Not Susceptible to Infection	No	No	Infrequently	0	No or Minimal Anxiety	Low Security	House or Apartment	Female
Rural	Bachelors degree	Healthcare Worker	Health worker	No	26-30	No	Likely Perceived Risk of Infection	High Severity of Disease	High Susceptibility to Infection	.	No	Infrequently	4	No or Minimal Anxiety	Low Security	House or Apartment	Male
Rural	Less than high school graduate	Healthcare Worker	Community health worker	No	36-40	No	Likely Perceived Risk of Infection	Not Particularly Serious Severity of Disease	Not Susceptible to Infection	Yes	No	Frequently	0	No or Minimal Anxiety	Low Security	House or Apartment	Male
Rural	Associate's degree	Healthcare Worker	Community health worker	No	31-35	No	Unlikely Perceived Risk of Infection	Not Particularly Serious Severity of Disease	Not Susceptible to Infection	Yes	No	Infrequently	0	No or Minimal Anxiety	Low Security	House or Apartment	Male
Rural	Graduated high school	Healthcare Worker	Community health worker	No	26-30	No	Likely Perceived Risk of Infection	High Severity of Disease	High Susceptibility to Infection	Yes	No	Infrequently	2	No or Minimal Anxiety	Low Security	House or Apartment	Male
Rural	Graduated high school	Healthcare Worker	Community health worker	No	18-25	No	Unlikely Perceived Risk of Infection	High Severity of Disease	High Susceptibility to Infection	No	No	Frequently	6	Moderate to Severe Anxiety	Low Security	House or Apartment	Male
Urban	Graduated high school	Healthcare Worker	Community health worker	No	18-25	Yes	Unlikely Perceived Risk of Infection	High Severity of Disease	Not Susceptible to Infection	Yes	No	Infrequently	0	No or Minimal Anxiety	Low Security	House or Apartment	Female
Rural	Graduated high school	Healthcare Worker	Community health worker	No	18-25	No	Likely Perceived Risk of Infection	High Severity of Disease	High Susceptibility to Infection	No	No	Infrequently	6	Moderate to Severe Anxiety	Low Security	House or Apartment	Female
Rural	Graduated high school	Healthcare Worker	Community health worker	No	36-40	No	Likely Perceived Risk of Infection	High Severity of Disease	High Susceptibility to Infection	No	No	Frequently	0	No or Minimal Anxiety	Low Security	House or Apartment	Male
Rural	Graduated high school	Healthcare Worker	Community health worker	No	26-30	No	Likely Perceived Risk of Infection	High Severity of Disease	High Susceptibility to Infection	Yes	No	Infrequently	0	No or Minimal Anxiety	Low Security	House or Apartment	Male
Rural	Graduated high school	Healthcare Worker	Community health worker	No	26-30	No	Likely Perceived Risk of Infection	High Severity of Disease	High Susceptibility to Infection	Yes	No	Frequently	0	No or Minimal Anxiety	Low Security	House or Apartment	Male
Urban	Bachelors degree	Healthcare Worker	Health worker	Yes	26-30	Yes	Unlikely Perceived Risk of Infection	Not Particularly Serious Severity of Disease	High Susceptibility to Infection	Yes	No	Infrequently	0	No or Minimal Anxiety	Low Security	House or Apartment	Female
Urban	Bachelors degree	Healthcare Worker	Health worker	No	26-30	No	Likely Perceived Risk of Infection	Not Particularly Serious Severity of Disease	High Susceptibility to Infection	Yes	No	Infrequently	0	No or Minimal Anxiety	Low Security	House or Apartment	Male
Rural	Graduated high school	Healthcare Worker	Community health worker	No	36-40	Yes	Unlikely Perceived Risk of Infection	Not Particularly Serious Severity of Disease	High Susceptibility to Infection	Yes	No	Infrequently	0	No or Minimal Anxiety	Low Security	House or Apartment	Male
Rural	Less than high school graduate	Healthcare Worker	Community health worker	No	31-35	No	Unlikely Perceived Risk of Infection	High Severity of Disease	Not Susceptible to Infection	.	No	Infrequently	0	No or Minimal Anxiety	Low Security	House or Apartment	Male
Urban	Associate's degree	Healthcare Worker	Health worker	No	26-30	No	Unlikely Perceived Risk of Infection	High Severity of Disease	High Susceptibility to Infection	No	No	Infrequently	0	No or Minimal Anxiety	Low Security	House or Apartment	Female
Rural	Bachelors degree	Healthcare Worker	Health worker	No	26-30	No	Unlikely Perceived Risk of Infection	High Severity of Disease	High Susceptibility to Infection	Yes	No	Infrequently	0	No or Minimal Anxiety	Low Security	House or Apartment	Female
Rural	Associate's degree	Healthcare Worker	Community health worker	Yes	31-35	No	Likely Perceived Risk of Infection	High Severity of Disease	High Susceptibility to Infection	Yes	No	Infrequently	0	No or Minimal Anxiety	Low Security	House or Apartment	Male
Urban	Bachelors degree	Healthcare Worker	Health worker	Yes	36-40	No	Likely Perceived Risk of Infection	High Severity of Disease	High Susceptibility to Infection	Yes	No	Infrequently	0	No or Minimal Anxiety	Low Security	House or Apartment	Female
Rural	Associate's degree	Healthcare Worker	Health worker	No	18-25	No	Likely Perceived Risk of Infection	High Severity of Disease	High Susceptibility to Infection	Yes	No	Frequently	0	No or Minimal Anxiety	Low Security	House or Apartment	Female
Urban	Associate's degree	Healthcare Worker	Health worker	No	31-35	No	Likely Perceived Risk of Infection	High Severity of Disease	High Susceptibility to Infection	No	No	Frequently	4	No or Minimal Anxiety	Low Security	House or Apartment	Female
Rural	Associate's degree	Healthcare Worker	Health worker	No	31-35	No	Unlikely Perceived Risk of Infection	High Severity of Disease	High Susceptibility to Infection	.	No	Infrequently	0	No or Minimal Anxiety	Low Security	House or Apartment	Male
Urban	Associate's degree	Not Healthcare Worker	Other	No	36-40	No	Unlikely Perceived Risk of Infection	High Severity of Disease	High Susceptibility to Infection	Yes	.	Frequently	0	No or Minimal Anxiety	Low Security	House or Apartment	Male
Rural	Graduated high school	Healthcare Worker	Community health worker	No	18-25	No	Unlikely Perceived Risk of Infection	High Severity of Disease	High Susceptibility to Infection	Yes	No	Infrequently	0	No or Minimal Anxiety	Low Security	House or Apartment	Male
Rural	Graduated high school	Not Healthcare Worker	Other	No	18-25	No	Unlikely Perceived Risk of Infection	High Severity of Disease	High Susceptibility to Infection	No	.	Infrequently	0	No or Minimal Anxiety	Low Security	House or Apartment	Female
Rural	Graduated high school	Healthcare Worker	Community health worker	No	26-30	No	Unlikely Perceived Risk of Infection	High Severity of Disease	High Susceptibility to Infection	Yes	Yes	Infrequently	0	No or Minimal Anxiety	Low Security	House or Apartment	Male
Rural	Graduated high school	Not Healthcare Worker	Other	No	31-35	No	Likely Perceived Risk of Infection	High Severity of Disease	High Susceptibility to Infection	Yes	.	Infrequently	0	No or Minimal Anxiety	Low Security	House or Apartment	Female
Rural	Graduated high school	Healthcare Worker	Community health worker	No	31-35	No	Likely Perceived Risk of Infection	High Severity of Disease	High Susceptibility to Infection	No	No	Infrequently	0	No or Minimal Anxiety	Low Security	House or Apartment	Male
Rural	Graduated high school	Not Healthcare Worker	Not currently in paid work	No	18-25	No	Unlikely Perceived Risk of Infection	High Severity of Disease	High Susceptibility to Infection	No	.	Frequently	0	No or Minimal Anxiety	Low Security	House or Apartment	Male
Urban	Graduated high school	Healthcare Worker	Community health worker	No	31-35	No	Likely Perceived Risk of Infection	Not Particularly Serious Severity of Disease	Not Susceptible to Infection	Yes	No	Frequently	0	No or Minimal Anxiety	High Security	House or Apartment	Female
Rural	Associate's degree	Not Healthcare Worker	Other	No	26-30	No	Likely Perceived Risk of Infection	Not Particularly Serious Severity of Disease	Not Susceptible to Infection	Yes	.	Frequently	0	No or Minimal Anxiety	Low Security	House or Apartment	Male
Urban	Bachelors degree	Not Healthcare Worker	Other	Yes	31-35	No	Unlikely Perceived Risk of Infection	Not Particularly Serious Severity of Disease	Not Susceptible to Infection	No	.	Infrequently	0	No or Minimal Anxiety	Low Security	House or Apartment	Male
Urban	Associate's degree	Healthcare Worker	Health worker	No	36-40	Yes	Likely Perceived Risk of Infection	Not Particularly Serious Severity of Disease	Not Susceptible to Infection	Yes	No	Infrequently	0	No or Minimal Anxiety	Low Security	House or Apartment	Female
Urban	Associate's degree	Not Healthcare Worker	Other	No	31-35	No	Unlikely Perceived Risk of Infection	Not Particularly Serious Severity of Disease	Not Susceptible to Infection	Yes	.	Infrequently	0	No or Minimal Anxiety	Low Security	House or Apartment	Male
Urban	Associate's degree	Not Healthcare Worker	Not currently in paid work	No	26-30	No	Unlikely Perceived Risk of Infection	Not Particularly Serious Severity of Disease	Not Susceptible to Infection	Yes	.	Infrequently	0	No or Minimal Anxiety	Low Security	House or Apartment	Male
Urban	Bachelors degree	Not Healthcare Worker	Other	No	31-35	No	Unlikely Perceived Risk of Infection	Not Particularly Serious Severity of Disease	Not Susceptible to Infection	Yes	.	Infrequently	0	No or Minimal Anxiety	Low Security	House or Apartment	Male
Urban	Associate's degree	Healthcare Worker	Health worker	No	26-30	No	Likely Perceived Risk of Infection	Not Particularly Serious Severity of Disease	Not Susceptible to Infection	Yes	No	Infrequently	0	No or Minimal Anxiety	Low Security	House or Apartment	Female
Urban	Associate's degree	Not Healthcare Worker	Other	No	26-30	Yes	Likely Perceived Risk of Infection	Not Particularly Serious Severity of Disease	Not Susceptible to Infection	Yes	.	Infrequently	0	No or Minimal Anxiety	Low Security	House or Apartment	Male
Urban	Associate's degree	Healthcare Worker	Health worker	No	26-30	No	Unlikely Perceived Risk of Infection	High Severity of Disease	High Susceptibility to Infection	Yes	No	Infrequently	6	Moderate to Severe Anxiety	Low Security	House or Apartment	Female
Rural	Associate's degree	Healthcare Worker	Health worker	No	36-40	No	Unlikely Perceived Risk of Infection	Not Particularly Serious Severity of Disease	Not Susceptible to Infection	Yes	No	Frequently	0	No or Minimal Anxiety	Low Security	House or Apartment	Male
Rural	Associate's degree	Healthcare Worker	Health worker	No	31-35	No	Unlikely Perceived Risk of Infection	Not Particularly Serious Severity of Disease	Not Susceptible to Infection	Yes	No	Frequently	0	No or Minimal Anxiety	Low Security	House or Apartment	Male
Rural	Associate's degree	Healthcare Worker	Health worker	No	31-35	No	Unlikely Perceived Risk of Infection	Not Particularly Serious Severity of Disease	Not Susceptible to Infection	Yes	No	Frequently	0	No or Minimal Anxiety	Low Security	House or Apartment	Male
Rural	Associate's degree	Healthcare Worker	Health worker	No	18-25	No	Unlikely Perceived Risk of Infection	Not Particularly Serious Severity of Disease	Not Susceptible to Infection	Yes	No	Frequently	0	No or Minimal Anxiety	Low Security	House or Apartment	Male
Rural	Associate's degree	Healthcare Worker	Health worker	No	26-30	No	Unlikely Perceived Risk of Infection	Not Particularly Serious Severity of Disease	Not Susceptible to Infection	Yes	No	Frequently	0	No or Minimal Anxiety	Low Security	House or Apartment	Male
Urban	Bachelors degree	Not Healthcare Worker	Other	No	18-25	No	Likely Perceived Risk of Infection	High Severity of Disease	High Susceptibility to Infection	Yes	.	Frequently	0	No or Minimal Anxiety	Low Security	House or Apartment	Male
Rural	Associate's degree	Not Healthcare Worker	Religious Leader	No	31-35	Yes	Unlikely Perceived Risk of Infection	Not Particularly Serious Severity of Disease	Not Susceptible to Infection	Yes	.	Frequently	0	No or Minimal Anxiety	Low Security	House or Apartment	Male
Urban	Associate's degree	Not Healthcare Worker	Other	No	26-30	No	Unlikely Perceived Risk of Infection	Not Particularly Serious Severity of Disease	Not Susceptible to Infection	Yes	.	Frequently	0	No or Minimal Anxiety	Low Security	House or Apartment	Male
Rural	Associate's degree	Healthcare Worker	Health worker	No	36-40	No	Unlikely Perceived Risk of Infection	Not Particularly Serious Severity of Disease	Not Susceptible to Infection	Yes	No	Frequently	0	No or Minimal Anxiety	Low Security	House or Apartment	Male
Rural	Bachelors degree	Not Healthcare Worker	Public service/essential services/community leader	No	31-35	No	Unlikely Perceived Risk of Infection	Not Particularly Serious Severity of Disease	Not Susceptible to Infection	Yes	.	Frequently	0	No or Minimal Anxiety	Low Security	House or Apartment	Male
Urban	Associate's degree	Not Healthcare Worker	Other	No	31-35	No	Unlikely Perceived Risk of Infection	Not Particularly Serious Severity of Disease	Not Susceptible to Infection	Yes	.	Frequently	0	No or Minimal Anxiety	Low Security	House or Apartment	Male
Rural	Bachelors degree	Healthcare Worker	Health worker	No	26-30	Yes	Unlikely Perceived Risk of Infection	Not Particularly Serious Severity of Disease	Not Susceptible to Infection	Yes	No	Frequently	0	No or Minimal Anxiety	Low Security	House or Apartment	Male
Rural	Bachelors degree	Not Healthcare Worker	Public service/essential services/community leader	No	26-30	No	Unlikely Perceived Risk of Infection	Not Particularly Serious Severity of Disease	Not Susceptible to Infection	Yes	.	Frequently	0	No or Minimal Anxiety	Low Security	House or Apartment	Male
Rural	Associate's degree	Healthcare Worker	Health worker	No	18-25	Yes	Unlikely Perceived Risk of Infection	Not Particularly Serious Severity of Disease	Not Susceptible to Infection	Yes	No	Frequently	0	No or Minimal Anxiety	Low Security	House or Apartment	Male
Rural	Graduated high school	Not Healthcare Worker	Public service/essential services/community leader	No	36-40	Yes	Unlikely Perceived Risk of Infection	Not Particularly Serious Severity of Disease	Not Susceptible to Infection	Yes	.	Frequently	0	No or Minimal Anxiety	Low Security	House or Apartment	Male
Rural	Less than high school graduate	Not Healthcare Worker	Public service/essential services/community leader	No	31-35	Yes	Unlikely Perceived Risk of Infection	Not Particularly Serious Severity of Disease	Not Susceptible to Infection	Yes	.	Frequently	0	No or Minimal Anxiety	Low Security	House or Apartment	Female
Rural	Associate's degree	Not Healthcare Worker	Public service/essential services/community leader	No	26-30	Yes	Unlikely Perceived Risk of Infection	Not Particularly Serious Severity of Disease	Not Susceptible to Infection	Yes	.	Frequently	0	No or Minimal Anxiety	Low Security	House or Apartment	Female
Rural	Less than high school graduate	Not Healthcare Worker	Public service/essential services/community leader	No	31-35	Yes	Unlikely Perceived Risk of Infection	Not Particularly Serious Severity of Disease	Not Susceptible to Infection	Yes	.	Frequently	0	No or Minimal Anxiety	Low Security	House or Apartment	Female
Rural	Associate's degree	Healthcare Worker	Health worker	No	31-35	Yes	Unlikely Perceived Risk of Infection	Not Particularly Serious Severity of Disease	Not Susceptible to Infection	Yes	No	Frequently	0	No or Minimal Anxiety	Low Security	House or Apartment	Male
Rural	Bachelors degree	Healthcare Worker	Health worker	No	31-35	Yes	Unlikely Perceived Risk of Infection	Not Particularly Serious Severity of Disease	Not Susceptible to Infection	Yes	No	Frequently	0	No or Minimal Anxiety	Low Security	House or Apartment	Male
Urban	Bachelors degree	Healthcare Worker	Health worker	No	18-25	No	Unlikely Perceived Risk of Infection	Not Particularly Serious Severity of Disease	Not Susceptible to Infection	Yes	No	Frequently	0	No or Minimal Anxiety	Low Security	House or Apartment	Male
Rural	Bachelors degree	Healthcare Worker	Health worker	No	18-25	No	Unlikely Perceived Risk of Infection	Not Particularly Serious Severity of Disease	Not Susceptible to Infection	Yes	No	Frequently	0	No or Minimal Anxiety	Low Security	House or Apartment	Male
Rural	Bachelors degree	Healthcare Worker	Health worker	No	26-30	Yes	Unlikely Perceived Risk of Infection	Not Particularly Serious Severity of Disease	Not Susceptible to Infection	Yes	No	Frequently	0	No or Minimal Anxiety	Low Security	House or Apartment	Male
Rural	Associate's degree	Healthcare Worker	Health worker	No	36-40	No	Unlikely Perceived Risk of Infection	Not Particularly Serious Severity of Disease	Not Susceptible to Infection	Yes	No	Frequently	0	No or Minimal Anxiety	Low Security	House or Apartment	Male
Rural	Graduated high school	Healthcare Worker	Health worker	No	26-30	No	Unlikely Perceived Risk of Infection	Not Particularly Serious Severity of Disease	Not Susceptible to Infection	Yes	No	Frequently	0	No or Minimal Anxiety	Low Security	House or Apartment	Male
Rural	Graduated high school	Not Healthcare Worker	Public service/essential services/community leader	No	36-40	No	Unlikely Perceived Risk of Infection	Not Particularly Serious Severity of Disease	Not Susceptible to Infection	Yes	.	Frequently	0	No or Minimal Anxiety	Low Security	House or Apartment	Male
Rural	Associate's degree	Healthcare Worker	Health worker	No	31-35	No	Unlikely Perceived Risk of Infection	Not Particularly Serious Severity of Disease	Not Susceptible to Infection	Yes	No	Frequently	0	No or Minimal Anxiety	Low Security	House or Apartment	Male
Rural	Associate's degree	Healthcare Worker	Health worker	No	18-25	No	Unlikely Perceived Risk of Infection	Not Particularly Serious Severity of Disease	Not Susceptible to Infection	Yes	No	Frequently	0	No or Minimal Anxiety	Low Security	House or Apartment	Female
Rural	Bachelors degree	Healthcare Worker	Health worker	Yes	31-35	No	Unlikely Perceived Risk of Infection	Not Particularly Serious Severity of Disease	Not Susceptible to Infection	Yes	No	Frequently	0	No or Minimal Anxiety	Low Security	House or Apartment	Male
Rural	Associate's degree	Healthcare Worker	Health worker	No	26-30	No	Unlikely Perceived Risk of Infection	Not Particularly Serious Severity of Disease	Not Susceptible to Infection	Yes	No	Frequently	0	No or Minimal Anxiety	Low Security	House or Apartment	Male
Rural	Graduated high school	Healthcare Worker	Health worker	No	26-30	No	Unlikely Perceived Risk of Infection	Not Particularly Serious Severity of Disease	Not Susceptible to Infection	Yes	No	Frequently	0	No or Minimal Anxiety	Low Security	House or Apartment	Female
Rural	Associate's degree	Healthcare Worker	Health worker	No	26-30	No	Unlikely Perceived Risk of Infection	Not Particularly Serious Severity of Disease	Not Susceptible to Infection	Yes	No	Frequently	0	No or Minimal Anxiety	Low Security	House or Apartment	Female
Urban	Associate's degree	Healthcare Worker	Health worker	No	26-30	No	Unlikely Perceived Risk of Infection	Not Particularly Serious Severity of Disease	Not Susceptible to Infection	Yes	No	Frequently	0	No or Minimal Anxiety	Low Security	House or Apartment	Male
Rural	Graduated high school	Not Healthcare Worker	Public service/essential services/community leader	No	18-25	No	Unlikely Perceived Risk of Infection	Not Particularly Serious Severity of Disease	Not Susceptible to Infection	Yes	.	Frequently	0	No or Minimal Anxiety	Low Security	House or Apartment	Female
Rural	Graduated high school	Not Healthcare Worker	Public service/essential services/community leader	No	36-40	No	Unlikely Perceived Risk of Infection	Not Particularly Serious Severity of Disease	Not Susceptible to Infection	Yes	.	Frequently	0	No or Minimal Anxiety	Low Security	House or Apartment	Male
Rural	Associate's degree	Not Healthcare Worker	Public service/essential services/community leader	No	26-30	Yes	Unlikely Perceived Risk of Infection	Not Particularly Serious Severity of Disease	Not Susceptible to Infection	Yes	.	Frequently	0	No or Minimal Anxiety	Low Security	House or Apartment	Female
Urban	Associate's degree	Healthcare Worker	Health worker	No	26-30	No	Unlikely Perceived Risk of Infection	Not Particularly Serious Severity of Disease	Not Susceptible to Infection	Yes	No	Frequently	0	No or Minimal Anxiety	Low Security	House or Apartment	Male
Rural	Graduated high school	Not Healthcare Worker	Public service/essential services/community leader	No	36-40	Yes	Unlikely Perceived Risk of Infection	Not Particularly Serious Severity of Disease	Not Susceptible to Infection	Yes	.	Frequently	0	No or Minimal Anxiety	Low Security	House or Apartment	Male
Rural	Associate's degree	Healthcare Worker	Health worker	No	31-35	No	Unlikely Perceived Risk of Infection	Not Particularly Serious Severity of Disease	Not Susceptible to Infection	Yes	No	Frequently	0	No or Minimal Anxiety	Low Security	House or Apartment	Female
Urban	Associate's degree	Healthcare Worker	Health worker	No	31-35	No	Unlikely Perceived Risk of Infection	Not Particularly Serious Severity of Disease	Not Susceptible to Infection	Yes	No	Frequently	0	No or Minimal Anxiety	Low Security	House or Apartment	Female
Urban	Graduated high school	Not Healthcare Worker	Public service/essential services/community leader	No	36-40	No	Unlikely Perceived Risk of Infection	Not Particularly Serious Severity of Disease	Not Susceptible to Infection	Yes	.	Frequently	0	No or Minimal Anxiety	Low Security	House or Apartment	Male
Rural	Associate's degree	Healthcare Worker	Health worker	No	26-30	No	Unlikely Perceived Risk of Infection	Not Particularly Serious Severity of Disease	Not Susceptible to Infection	Yes	No	Frequently	0	No or Minimal Anxiety	Low Security	House or Apartment	Female
Urban	Graduated high school	Not Healthcare Worker	Public service/essential services/community leader	No	26-30	No	Unlikely Perceived Risk of Infection	Not Particularly Serious Severity of Disease	Not Susceptible to Infection	Yes	.	Frequently	0	No or Minimal Anxiety	Low Security	House or Apartment	Male
Rural	Graduated high school	Not Healthcare Worker	Public service/essential services/community leader	No	26-30	No	Unlikely Perceived Risk of Infection	Not Particularly Serious Severity of Disease	Not Susceptible to Infection	Yes	.	Frequently	0	No or Minimal Anxiety	Low Security	House or Apartment	Male
Rural	Graduated high school	Not Healthcare Worker	Public service/essential services/community leader	No	26-30	No	Unlikely Perceived Risk of Infection	Not Particularly Serious Severity of Disease	Not Susceptible to Infection	Yes	.	Frequently	0	No or Minimal Anxiety	Low Security	House or Apartment	Male
Urban	Graduated high school	Not Healthcare Worker	Public service/essential services/community leader	No	31-35	No	Unlikely Perceived Risk of Infection	Not Particularly Serious Severity of Disease	Not Susceptible to Infection	Yes	.	Frequently	0	No or Minimal Anxiety	Low Security	House or Apartment	Male
Urban	Graduated high school	Not Healthcare Worker	Public service/essential services/community leader	No	18-25	No	Unlikely Perceived Risk of Infection	Not Particularly Serious Severity of Disease	Not Susceptible to Infection	Yes	.	Frequently	0	No or Minimal Anxiety	Low Security	House or Apartment	Male
Rural	Associate's degree	Healthcare Worker	Health worker	No	26-30	No	Unlikely Perceived Risk of Infection	Not Particularly Serious Severity of Disease	Not Susceptible to Infection	Yes	No	Frequently	0	No or Minimal Anxiety	Low Security	House or Apartment	Male
Rural	Graduated high school	Not Healthcare Worker	Public service/essential services/community leader	No	18-25	No	Unlikely Perceived Risk of Infection	Not Particularly Serious Severity of Disease	Not Susceptible to Infection	Yes	.	Frequently	0	No or Minimal Anxiety	Low Security	House or Apartment	Female
Urban	Associate's degree	Healthcare Worker	Health worker	No	26-30	No	Likely Perceived Risk of Infection	Not Particularly Serious Severity of Disease	High Susceptibility to Infection	Yes	Yes	Infrequently	4	No or Minimal Anxiety	Low Security	House or Apartment	Female
Urban	Bachelors degree	Healthcare Worker	Health worker	No	31-35	No	Unlikely Perceived Risk of Infection	Not Particularly Serious Severity of Disease	Not Susceptible to Infection	Yes	No	Frequently	0	No or Minimal Anxiety	Low Security	House or Apartment	Male
Urban	Bachelors degree	Healthcare Worker	Health worker	No	26-30	No	Likely Perceived Risk of Infection	Not Particularly Serious Severity of Disease	High Susceptibility to Infection	Yes	No	Frequently	0	No or Minimal Anxiety	Low Security	House or Apartment	Male
Urban	Bachelors degree	Healthcare Worker	Health worker	No	36-40	Yes	Likely Perceived Risk of Infection	Not Particularly Serious Severity of Disease	High Susceptibility to Infection	Yes	No	Infrequently	3	No or Minimal Anxiety	Low Security	House or Apartment	Male
Urban	Bachelors degree	Healthcare Worker	Health worker	No	26-30	No	Likely Perceived Risk of Infection	Not Particularly Serious Severity of Disease	High Susceptibility to Infection	Yes	No	Frequently	0	No or Minimal Anxiety	Low Security	House or Apartment	Female
Urban	Bachelors degree	Healthcare Worker	Health worker	No	31-35	No	Likely Perceived Risk of Infection	Not Particularly Serious Severity of Disease	Not Susceptible to Infection	Yes	No	Frequently	0	No or Minimal Anxiety	Low Security	House or Apartment	Male
Urban	Bachelors degree	Healthcare Worker	Health worker	No	26-30	No	Likely Perceived Risk of Infection	Not Particularly Serious Severity of Disease	Not Susceptible to Infection	Yes	No	Infrequently	0	No or Minimal Anxiety	Low Security	House or Apartment	Male
Urban	Bachelors degree	Healthcare Worker	Health worker	Yes	31-35	No	Likely Perceived Risk of Infection	Not Particularly Serious Severity of Disease	High Susceptibility to Infection	Yes	No	Frequently	0	No or Minimal Anxiety	Low Security	House or Apartment	Male
Urban	Bachelors degree	Healthcare Worker	Health worker	No	36-40	No	Likely Perceived Risk of Infection	Not Particularly Serious Severity of Disease	High Susceptibility to Infection	Yes	No	Frequently	0	No or Minimal Anxiety	Low Security	House or Apartment	Male
Urban	Bachelors degree	Healthcare Worker	Health worker	No	26-30	No	Likely Perceived Risk of Infection	High Severity of Disease	High Susceptibility to Infection	Yes	No	Frequently	0	No or Minimal Anxiety	Low Security	Unhoused/Unstable Housing	Male
Rural	Associate's degree	Healthcare Worker	Health worker	No	18-25	No	Unlikely Perceived Risk of Infection	Not Particularly Serious Severity of Disease	High Susceptibility to Infection	Yes	No	Frequently	0	No or Minimal Anxiety	Low Security	House or Apartment	Male
Urban	Bachelors degree	Healthcare Worker	Health worker	No	26-30	No	Likely Perceived Risk of Infection	Not Particularly Serious Severity of Disease	Not Susceptible to Infection	Yes	No	Infrequently	0	No or Minimal Anxiety	Low Security	House or Apartment	Male
Urban	Bachelors degree	Healthcare Worker	Health worker	No	36-40	No	Likely Perceived Risk of Infection	Not Particularly Serious Severity of Disease	High Susceptibility to Infection	Yes	No	Frequently	0	No or Minimal Anxiety	Low Security	House or Apartment	Male
Rural	Bachelors degree	Healthcare Worker	Health worker	Yes	36-40	No	Unlikely Perceived Risk of Infection	Not Particularly Serious Severity of Disease	High Susceptibility to Infection	Yes	No	Frequently	0	No or Minimal Anxiety	Low Security	House or Apartment	Male
Rural	Bachelors degree	Healthcare Worker	Health worker	No	31-35	No	Likely Perceived Risk of Infection	Not Particularly Serious Severity of Disease	Not Susceptible to Infection	Yes	No	Infrequently	0	No or Minimal Anxiety	Low Security	House or Apartment	Male
Urban	Associate's degree	Not Healthcare Worker	Public service/essential services/community leader	No	18-25	Yes	Unlikely Perceived Risk of Infection	Not Particularly Serious Severity of Disease	Not Susceptible to Infection	Yes	.	Frequently	0	No or Minimal Anxiety	Low Security	House or Apartment	Male
Urban	Associate's degree	Not Healthcare Worker	Public service/essential services/community leader	No	Under 18	Yes	Likely Perceived Risk of Infection	Not Particularly Serious Severity of Disease	Not Susceptible to Infection	Yes	.	Frequently	0	No or Minimal Anxiety	Low Security	House or Apartment	Male
Rural	Less than high school graduate	Not Healthcare Worker	Public service/essential services/community leader	Yes	31-35	Yes	Likely Perceived Risk of Infection	Not Particularly Serious Severity of Disease	High Susceptibility to Infection	Yes	.	Infrequently	0	No or Minimal Anxiety	Low Security	House or Apartment	Male
Rural	Associate's degree	Healthcare Worker	Health worker	No	26-30	Yes	Likely Perceived Risk of Infection	Not Particularly Serious Severity of Disease	Not Susceptible to Infection	Yes	No	Frequently	0	No or Minimal Anxiety	Low Security	House or Apartment	Male
Rural	Associate's degree	Healthcare Worker	Health worker	No	26-30	Yes	Likely Perceived Risk of Infection	Not Particularly Serious Severity of Disease	Not Susceptible to Infection	Yes	No	Frequently	0	No or Minimal Anxiety	Low Security	House or Apartment	Male
Rural	Associate's degree	Not Healthcare Worker	Public service/essential services/community leader	No	31-35	Yes	Likely Perceived Risk of Infection	Not Particularly Serious Severity of Disease	Not Susceptible to Infection	Yes	.	Frequently	0	No or Minimal Anxiety	Low Security	House or Apartment	Male
Rural	Less than high school graduate	Not Healthcare Worker	Public service/essential services/community leader	No	31-35	Yes	Unlikely Perceived Risk of Infection	Not Particularly Serious Severity of Disease	Not Susceptible to Infection	Yes	.	Frequently	0	No or Minimal Anxiety	Low Security	House or Apartment	Male
Rural	Less than high school graduate	Not Healthcare Worker	Public service/essential services/community leader	No	26-30	Yes	Likely Perceived Risk of Infection	Not Particularly Serious Severity of Disease	High Susceptibility to Infection	Yes	.	Frequently	0	No or Minimal Anxiety	Low Security	House or Apartment	Male
Rural	Less than high school graduate	Not Healthcare Worker	Public service/essential services/community leader	No	36-40	Yes	Unlikely Perceived Risk of Infection	Not Particularly Serious Severity of Disease	Not Susceptible to Infection	Yes	.	Frequently	0	No or Minimal Anxiety	Low Security	House or Apartment	Male
Rural	Less than high school graduate	Not Healthcare Worker	Public service/essential services/community leader	No	26-30	Yes	Unlikely Perceived Risk of Infection	Not Particularly Serious Severity of Disease	Not Susceptible to Infection	Yes	.	Frequently	0	No or Minimal Anxiety	Low Security	House or Apartment	Male
Rural	Associate's degree	Healthcare Worker	Health worker	No	18-25	Yes	Likely Perceived Risk of Infection	Not Particularly Serious Severity of Disease	High Susceptibility to Infection	Yes	No	Infrequently	0	No or Minimal Anxiety	High Security	House or Apartment	Male
Rural	Advanced degree	Healthcare Worker	Health worker	No	18-25	Yes	Likely Perceived Risk of Infection	Not Particularly Serious Severity of Disease	High Susceptibility to Infection	Yes	No	Frequently	0	No or Minimal Anxiety	High Security	House or Apartment	Male
Rural	Bachelors degree	Not Healthcare Worker	Other	Yes	31-35	Yes	Likely Perceived Risk of Infection	Not Particularly Serious Severity of Disease	Not Susceptible to Infection	Yes	.	Frequently	0	No or Minimal Anxiety	Low Security	House or Apartment	Male
Rural	Graduated high school	Not Healthcare Worker	Other	No	36-40	No	Likely Perceived Risk of Infection	High Severity of Disease	High Susceptibility to Infection	Yes	.	Frequently	0	No or Minimal Anxiety	Low Security	House or Apartment	Male
Rural	Graduated high school	Not Healthcare Worker	Other	Yes	36-40	No	Likely Perceived Risk of Infection	High Severity of Disease	High Susceptibility to Infection	Yes	.	Frequently	0	No or Minimal Anxiety	Low Security	House or Apartment	Male
Urban	Associate's degree	Healthcare Worker	Health worker	No	26-30	Yes	Likely Perceived Risk of Infection	Not Particularly Serious Severity of Disease	Not Susceptible to Infection	Yes	No	Frequently	0	No or Minimal Anxiety	High Security	House or Apartment	Male
Rural	Bachelors degree	Healthcare Worker	Health worker	No	18-25	Yes	Likely Perceived Risk of Infection	Not Particularly Serious Severity of Disease	Not Susceptible to Infection	Yes	No	Frequently	0	No or Minimal Anxiety	High Security	House or Apartment	Male
Rural	Associate's degree	Healthcare Worker	Health worker	No	18-25	Yes	Unlikely Perceived Risk of Infection	Not Particularly Serious Severity of Disease	Not Susceptible to Infection	Yes	No	Frequently	0	No or Minimal Anxiety	High Security	House or Apartment	Male
Rural	Bachelors degree	Healthcare Worker	Health worker	No	18-25	Yes	Likely Perceived Risk of Infection	Not Particularly Serious Severity of Disease	Not Susceptible to Infection	Yes	No	Frequently	0	No or Minimal Anxiety	High Security	House or Apartment	Male
Rural	Advanced degree	Healthcare Worker	Health worker	No	31-35	Yes	Likely Perceived Risk of Infection	Not Particularly Serious Severity of Disease	High Susceptibility to Infection	Yes	No	Frequently	0	No or Minimal Anxiety	Low Security	House or Apartment	Male
Urban	Advanced degree	Healthcare Worker	Health worker	No	31-35	Yes	Likely Perceived Risk of Infection	Not Particularly Serious Severity of Disease	High Susceptibility to Infection	Yes	Yes	Frequently	0	No or Minimal Anxiety	Low Security	House or Apartment	Male
Rural	Advanced degree	Healthcare Worker	Health worker	No	26-30	Yes	Likely Perceived Risk of Infection	Not Particularly Serious Severity of Disease	High Susceptibility to Infection	Yes	No	Frequently	0	No or Minimal Anxiety	Low Security	House or Apartment	Male
Urban	Associate's degree	Healthcare Worker	Health worker	No	31-35	Yes	Likely Perceived Risk of Infection	Not Particularly Serious Severity of Disease	High Susceptibility to Infection	Yes	No	Infrequently	0	No or Minimal Anxiety	Low Security	House or Apartment	Male
Rural	Bachelors degree	Not Healthcare Worker	Other	No	26-30	No	Likely Perceived Risk of Infection	Not Particularly Serious Severity of Disease	Not Susceptible to Infection	Yes	.	Infrequently	0	No or Minimal Anxiety	High Security	House or Apartment	Male
Rural	Advanced degree	Healthcare Worker	Health worker	No	26-30	No	Likely Perceived Risk of Infection	Not Particularly Serious Severity of Disease	Not Susceptible to Infection	Yes	Yes	Infrequently	0	No or Minimal Anxiety	High Security	House or Apartment	Male
Urban	Associate's degree	Healthcare Worker	Health worker	No	26-30	No	Unlikely Perceived Risk of Infection	Not Particularly Serious Severity of Disease	Not Susceptible to Infection	Yes	No	Frequently	0	No or Minimal Anxiety	Low Security	House or Apartment	Male
Rural	Bachelors degree	Not Healthcare Worker	Other	No	18-25	No	Likely Perceived Risk of Infection	High Severity of Disease	High Susceptibility to Infection	Yes	.	Frequently	0	No or Minimal Anxiety	Low Security	House or Apartment	Female
Urban	Less than high school graduate	Healthcare Worker	Health worker	No	31-35	Yes	Likely Perceived Risk of Infection	High Severity of Disease	High Susceptibility to Infection	Yes	No	Infrequently	4	No or Minimal Anxiety	Low Security	House or Apartment	Male
Urban	Bachelors degree	Healthcare Worker	Health worker	Yes	36-40	Yes	Unlikely Perceived Risk of Infection	Not Particularly Serious Severity of Disease	High Susceptibility to Infection	Yes	No	Infrequently	0	No or Minimal Anxiety	Low Security	House or Apartment	Male
Urban	Bachelors degree	Healthcare Worker	Health worker	No	31-35	Yes	Likely Perceived Risk of Infection	High Severity of Disease	High Susceptibility to Infection	Yes	No	Infrequently	4	No or Minimal Anxiety	Low Security	House or Apartment	Female
Urban	Associate's degree	Healthcare Worker	Health worker	No	18-25	No	Unlikely Perceived Risk of Infection	High Severity of Disease	High Susceptibility to Infection	Yes	No	Infrequently	0	No or Minimal Anxiety	Low Security	House or Apartment	Female
Urban	Less than high school graduate	Healthcare Worker	Health worker	No	36-40	Yes	Likely Perceived Risk of Infection	High Severity of Disease	High Susceptibility to Infection	Yes	No	Frequently	0	No or Minimal Anxiety	Low Security	House or Apartment	Male
Urban	Associate's degree	Healthcare Worker	Health worker	No	26-30	Yes	Likely Perceived Risk of Infection	Not Particularly Serious Severity of Disease	Not Susceptible to Infection	Yes	No	Frequently	0	No or Minimal Anxiety	Low Security	House or Apartment	Female
Urban	Bachelors degree	Healthcare Worker	Health worker	No	31-35	No	Unlikely Perceived Risk of Infection	High Severity of Disease	High Susceptibility to Infection	Yes	No	Infrequently	0	No or Minimal Anxiety	Low Security	House or Apartment	Male
Urban	Less than high school graduate	Healthcare Worker	Health worker	No	26-30	Yes	Unlikely Perceived Risk of Infection	High Severity of Disease	High Susceptibility to Infection	Yes	No	Infrequently	0	No or Minimal Anxiety	Low Security	House or Apartment	Male
Urban	Less than high school graduate	Healthcare Worker	Health worker	No	26-30	No	Unlikely Perceived Risk of Infection	High Severity of Disease	High Susceptibility to Infection	Yes	No	Infrequently	4	No or Minimal Anxiety	Low Security	House or Apartment	Male
Rural	Bachelors degree	Healthcare Worker	Health worker	No	26-30	No	Likely Perceived Risk of Infection	High Severity of Disease	High Susceptibility to Infection	Yes	No	Frequently	0	No or Minimal Anxiety	Low Security	House or Apartment	Male
Rural	Bachelors degree	Healthcare Worker	Health worker	No	26-30	No	Likely Perceived Risk of Infection	High Severity of Disease	High Susceptibility to Infection	Yes	No	Frequently	0	No or Minimal Anxiety	Low Security	House or Apartment	Male
Urban	Bachelors degree	Healthcare Worker	Health worker	No	31-35	No	Likely Perceived Risk of Infection	High Severity of Disease	High Susceptibility to Infection	Yes	No	Frequently	2	No or Minimal Anxiety	Low Security	House or Apartment	Male
Rural	Bachelors degree	Healthcare Worker	Health worker	No	31-35	No	Likely Perceived Risk of Infection	High Severity of Disease	High Susceptibility to Infection	.	No	Frequently	0	No or Minimal Anxiety	Low Security	House or Apartment	Male
Rural	Bachelors degree	Healthcare Worker	Health worker	No	26-30	No	Unlikely Perceived Risk of Infection	High Severity of Disease	High Susceptibility to Infection	Yes	No	Frequently	0	No or Minimal Anxiety	Low Security	House or Apartment	Male
Urban	Advanced degree	Healthcare Worker	Health worker	No	36-40	Yes	Unlikely Perceived Risk of Infection	Not Particularly Serious Severity of Disease	High Susceptibility to Infection	Yes	No	Frequently	0	No or Minimal Anxiety	Low Security	House or Apartment	Male
Urban	Bachelors degree	Healthcare Worker	Health worker	No	26-30	Yes	Unlikely Perceived Risk of Infection	Not Particularly Serious Severity of Disease	Not Susceptible to Infection	Yes	No	Frequently	0	No or Minimal Anxiety	Low Security	House or Apartment	Male
Urban	Bachelors degree	Healthcare Worker	Health worker	Yes	31-35	No	Likely Perceived Risk of Infection	High Severity of Disease	High Susceptibility to Infection	Yes	No	Infrequently	0	No or Minimal Anxiety	Low Security	House or Apartment	Male
Urban	Bachelors degree	Healthcare Worker	Health worker	No	26-30	No	Likely Perceived Risk of Infection	Not Particularly Serious Severity of Disease	Not Susceptible to Infection	Yes	No	Frequently	0	No or Minimal Anxiety	Low Security	House or Apartment	Male
Urban	Bachelors degree	Healthcare Worker	Health worker	No	26-30	No	Unlikely Perceived Risk of Infection	Not Particularly Serious Severity of Disease	Not Susceptible to Infection	Yes	No	Infrequently	0	No or Minimal Anxiety	Low Security	House or Apartment	Male
Rural	Bachelors degree	Healthcare Worker	Health worker	No	31-35	No	Likely Perceived Risk of Infection	High Severity of Disease	High Susceptibility to Infection	Yes	No	Frequently	1	No or Minimal Anxiety	Low Security	House or Apartment	Male
Rural	Bachelors degree	Healthcare Worker	Health worker	No	26-30	No	Unlikely Perceived Risk of Infection	High Severity of Disease	High Susceptibility to Infection	.	No	Frequently	0	No or Minimal Anxiety	Low Security	House or Apartment	Male
Urban	Advanced degree	Healthcare Worker	Health worker	No	36-40	No	Unlikely Perceived Risk of Infection	Not Particularly Serious Severity of Disease	Not Susceptible to Infection	No	No	Frequently	4	No or Minimal Anxiety	Low Security	House or Apartment	Male
Urban	Bachelors degree	Healthcare Worker	Health worker	No	26-30	No	Likely Perceived Risk of Infection	High Severity of Disease	High Susceptibility to Infection	Yes	No	Frequently	0	No or Minimal Anxiety	Low Security	House or Apartment	Male
Urban	Bachelors degree	Healthcare Worker	Health worker	No	31-35	No	Unlikely Perceived Risk of Infection	High Severity of Disease	Not Susceptible to Infection	Yes	No	Frequently	0	No or Minimal Anxiety	Low Security	House or Apartment	Male
Urban	Bachelors degree	Healthcare Worker	Health worker	No	31-35	Yes	Unlikely Perceived Risk of Infection	Not Particularly Serious Severity of Disease	High Susceptibility to Infection	Yes	No	Frequently	0	No or Minimal Anxiety	Low Security	House or Apartment	Male
Urban	Bachelors degree	Healthcare Worker	Health worker	Yes	31-35	No	Likely Perceived Risk of Infection	Not Particularly Serious Severity of Disease	High Susceptibility to Infection	Yes	No	Frequently	0	No or Minimal Anxiety	Low Security	House or Apartment	Male
Urban	Bachelors degree	Healthcare Worker	Health worker	No	18-25	Yes	Unlikely Perceived Risk of Infection	Not Particularly Serious Severity of Disease	High Susceptibility to Infection	Yes	No	Frequently	0	No or Minimal Anxiety	Low Security	House or Apartment	Male
Urban	Bachelors degree	Healthcare Worker	Health worker	No	26-30	No	Likely Perceived Risk of Infection	High Severity of Disease	Not Susceptible to Infection	Yes	No	Frequently	0	No or Minimal Anxiety	Low Security	House or Apartment	Male
Rural	Advanced degree	Healthcare Worker	Health worker	No	26-30	No	Likely Perceived Risk of Infection	Not Particularly Serious Severity of Disease	Not Susceptible to Infection	Yes	No	Frequently	0	No or Minimal Anxiety	Low Security	House or Apartment	Male
Urban	Bachelors degree	Healthcare Worker	Health worker	No	26-30	No	Likely Perceived Risk of Infection	High Severity of Disease	Not Susceptible to Infection	Yes	No	Frequently	0	No or Minimal Anxiety	Low Security	House or Apartment	Male
Urban	Bachelors degree	Healthcare Worker	Health worker	Yes	31-35	No	Unlikely Perceived Risk of Infection	High Severity of Disease	High Susceptibility to Infection	Yes	No	Frequently	0	No or Minimal Anxiety	Low Security	House or Apartment	Male
Rural	Bachelors degree	Healthcare Worker	Health worker	No	26-30	No	Unlikely Perceived Risk of Infection	Not Particularly Serious Severity of Disease	High Susceptibility to Infection	Yes	No	Frequently	0	No or Minimal Anxiety	Low Security	House or Apartment	Male
Rural	Bachelors degree	Healthcare Worker	Health worker	No	26-30	No	Unlikely Perceived Risk of Infection	Not Particularly Serious Severity of Disease	High Susceptibility to Infection	Yes	No	Infrequently	0	No or Minimal Anxiety	Low Security	House or Apartment	Male
Urban	Bachelors degree	Healthcare Worker	Health worker	No	26-30	No	Likely Perceived Risk of Infection	High Severity of Disease	High Susceptibility to Infection	Yes	No	Frequently	0	No or Minimal Anxiety	Low Security	House or Apartment	Male
Urban	Bachelors degree	Healthcare Worker	Health worker	No	31-35	No	Unlikely Perceived Risk of Infection	Not Particularly Serious Severity of Disease	Not Susceptible to Infection	Yes	No	Frequently	1	No or Minimal Anxiety	Low Security	House or Apartment	Male
Urban	Advanced degree	Healthcare Worker	Health worker	No	31-35	No	Likely Perceived Risk of Infection	High Severity of Disease	High Susceptibility to Infection	Yes	No	Frequently	0	No or Minimal Anxiety	Low Security	House or Apartment	Female
Rural	Bachelors degree	Healthcare Worker	Health worker	No	26-30	Yes	Unlikely Perceived Risk of Infection	Not Particularly Serious Severity of Disease	Not Susceptible to Infection	Yes	No	Frequently	0	No or Minimal Anxiety	Low Security	House or Apartment	Male
Urban	Bachelors degree	Healthcare Worker	Health worker	No	18-25	No	Likely Perceived Risk of Infection	High Severity of Disease	High Susceptibility to Infection	Yes	No	Infrequently	2	No or Minimal Anxiety	Low Security	House or Apartment	Female
Urban	Bachelors degree	Healthcare Worker	Health worker	No	26-30	No	Unlikely Perceived Risk of Infection	High Severity of Disease	High Susceptibility to Infection	Yes	No	Frequently	0	No or Minimal Anxiety	Low Security	House or Apartment	Male
Rural	Associate's degree	Healthcare Worker	Health worker	No	18-25	No	Likely Perceived Risk of Infection	Not Particularly Serious Severity of Disease	High Susceptibility to Infection	Yes	No	Frequently	2	No or Minimal Anxiety	Low Security	House or Apartment	Female
Rural	Associate's degree	Healthcare Worker	Community health worker	Yes	36-40	No	Unlikely Perceived Risk of Infection	Not Particularly Serious Severity of Disease	High Susceptibility to Infection	Yes	No	Frequently	0	No or Minimal Anxiety	Low Security	House or Apartment	Male
Rural	Less than high school graduate	Healthcare Worker	Community health worker	No	18-25	Yes	Unlikely Perceived Risk of Infection	Not Particularly Serious Severity of Disease	Not Susceptible to Infection	Yes	No	Frequently	0	No or Minimal Anxiety	Low Security	House or Apartment	Female
Rural	Bachelors degree	Healthcare Worker	Health worker	No	26-30	No	Unlikely Perceived Risk of Infection	Not Particularly Serious Severity of Disease	Not Susceptible to Infection	Yes	No	Frequently	0	No or Minimal Anxiety	Low Security	House or Apartment	Male
Urban	Bachelors degree	Healthcare Worker	Health worker	No	31-35	No	Likely Perceived Risk of Infection	Not Particularly Serious Severity of Disease	High Susceptibility to Infection	Yes	No	Frequently	0	No or Minimal Anxiety	Low Security	House or Apartment	Male
Urban	Bachelors degree	Healthcare Worker	Health worker	No	18-25	No	Likely Perceived Risk of Infection	High Severity of Disease	High Susceptibility to Infection	Yes	No	Frequently	0	No or Minimal Anxiety	Low Security	House or Apartment	Female
Rural	Graduated high school	Not Healthcare Worker	Other	Yes	18-25	No	Unlikely Perceived Risk of Infection	Not Particularly Serious Severity of Disease	Not Susceptible to Infection	.	.	Frequently	0	No or Minimal Anxiety	Low Security	House or Apartment	Female
Rural	Bachelors degree	Healthcare Worker	Health worker	No	31-35	No	Likely Perceived Risk of Infection	Not Particularly Serious Severity of Disease	High Susceptibility to Infection	Yes	No	Frequently	0	No or Minimal Anxiety	Low Security	House or Apartment	Male
Rural	Bachelors degree	Healthcare Worker	Health worker	No	31-35	No	Likely Perceived Risk of Infection	High Severity of Disease	High Susceptibility to Infection	.	No	Frequently	0	No or Minimal Anxiety	Low Security	House or Apartment	Male
Rural	Bachelors degree	Healthcare Worker	Health worker	No	26-30	No	Unlikely Perceived Risk of Infection	Not Particularly Serious Severity of Disease	High Susceptibility to Infection	Yes	Yes	Frequently	0	No or Minimal Anxiety	Low Security	House or Apartment	Male
Rural	Bachelors degree	Healthcare Worker	Health worker	No	31-35	No	Unlikely Perceived Risk of Infection	Not Particularly Serious Severity of Disease	Not Susceptible to Infection	Yes	No	Infrequently	0	No or Minimal Anxiety	Low Security	House or Apartment	Male
Urban	Bachelors degree	Healthcare Worker	Health worker	No	31-35	No	Likely Perceived Risk of Infection	High Severity of Disease	High Susceptibility to Infection	Yes	No	Frequently	0	No or Minimal Anxiety	Low Security	House or Apartment	Male
Urban	Bachelors degree	Healthcare Worker	Health worker	No	18-25	Yes	Unlikely Perceived Risk of Infection	Not Particularly Serious Severity of Disease	High Susceptibility to Infection	Yes	No	Infrequently	0	No or Minimal Anxiety	Low Security	House or Apartment	Male
Rural	Associate's degree	Not Healthcare Worker	Other	No	26-30	No	Likely Perceived Risk of Infection	High Severity of Disease	High Susceptibility to Infection	Yes	.	Infrequently	0	No or Minimal Anxiety	Low Security	House or Apartment	Male
Urban	Less than high school graduate	Healthcare Worker	Health worker	No	18-25	No	Unlikely Perceived Risk of Infection	High Severity of Disease	High Susceptibility to Infection	.	No	Frequently	0	No or Minimal Anxiety	Low Security	House or Apartment	Female
Rural	Less than high school graduate	Healthcare Worker	Health worker	No	18-25	No	Likely Perceived Risk of Infection	Not Particularly Serious Severity of Disease	High Susceptibility to Infection	Yes	Yes	Infrequently	0	No or Minimal Anxiety	Low Security	House or Apartment	Female
Urban	Bachelors degree	Healthcare Worker	Health worker	No	31-35	Yes	Unlikely Perceived Risk of Infection	High Severity of Disease	High Susceptibility to Infection	Yes	Yes	Infrequently	0	No or Minimal Anxiety	Low Security	House or Apartment	Male
Urban	Associate's degree	Healthcare Worker	Health worker	No	26-30	Yes	Likely Perceived Risk of Infection	High Severity of Disease	High Susceptibility to Infection	Yes	No	Infrequently	0	No or Minimal Anxiety	Low Security	House or Apartment	Male
Rural	Less than high school graduate	Healthcare Worker	Health worker	No	26-30	No	Likely Perceived Risk of Infection	High Severity of Disease	High Susceptibility to Infection	Yes	No	Infrequently	0	No or Minimal Anxiety	Low Security	House or Apartment	Male
Rural	Bachelors degree	Not Healthcare Worker	Other	No	26-30	Yes	Unlikely Perceived Risk of Infection	High Severity of Disease	High Susceptibility to Infection	Yes	.	Infrequently	0	No or Minimal Anxiety	Low Security	House or Apartment	Male
Rural	Associate's degree	Not Healthcare Worker	Other	No	18-25	Yes	Unlikely Perceived Risk of Infection	Not Particularly Serious Severity of Disease	Not Susceptible to Infection	Yes	.	Infrequently	0	No or Minimal Anxiety	Low Security	House or Apartment	Male
Urban	Associate's degree	Healthcare Worker	Health worker	No	26-30	No	Unlikely Perceived Risk of Infection	Not Particularly Serious Severity of Disease	Not Susceptible to Infection	Yes	No	Infrequently	4	No or Minimal Anxiety	Low Security	House or Apartment	Male
Rural	No education	Not Healthcare Worker	Other	No	36-40	No	Unlikely Perceived Risk of Infection	Not Particularly Serious Severity of Disease	Not Susceptible to Infection	Yes	.	Infrequently	0	No or Minimal Anxiety	Low Security	House or Apartment	Male
Rural	Graduated high school	Healthcare Worker	Health worker	No	36-40	Yes	Unlikely Perceived Risk of Infection	Not Particularly Serious Severity of Disease	Not Susceptible to Infection	Yes	No	Infrequently	2	No or Minimal Anxiety	Low Security	House or Apartment	Male
Rural	Graduated high school	Healthcare Worker	Community health worker	No	18-25	No	Unlikely Perceived Risk of Infection	Not Particularly Serious Severity of Disease	Not Susceptible to Infection	Yes	No	Infrequently	2	No or Minimal Anxiety	Low Security	House or Apartment	Female
Urban	Less than high school graduate	Healthcare Worker	Community health worker	No	36-40	Yes	Unlikely Perceived Risk of Infection	Not Particularly Serious Severity of Disease	Not Susceptible to Infection	Yes	No	Infrequently	3	No or Minimal Anxiety	Low Security	House or Apartment	Male
Urban	Graduated high school	Healthcare Worker	Community health worker	No	26-30	Yes	Unlikely Perceived Risk of Infection	Not Particularly Serious Severity of Disease	Not Susceptible to Infection	Yes	No	Infrequently	1	No or Minimal Anxiety	Low Security	House or Apartment	Female
Urban	Bachelors degree	Not Healthcare Worker	Other	No	18-25	Yes	Unlikely Perceived Risk of Infection	Not Particularly Serious Severity of Disease	Not Susceptible to Infection	Yes	.	Infrequently	0	No or Minimal Anxiety	Low Security	House or Apartment	Male
Urban	Associate's degree	Not Healthcare Worker	Other	No	18-25	No	Unlikely Perceived Risk of Infection	Not Particularly Serious Severity of Disease	Not Susceptible to Infection	Yes	.	Infrequently	2	No or Minimal Anxiety	Low Security	House or Apartment	Male
Urban	Graduated high school	Healthcare Worker	Community health worker	No	31-35	No	Unlikely Perceived Risk of Infection	Not Particularly Serious Severity of Disease	Not Susceptible to Infection	Yes	No	Infrequently	3	No or Minimal Anxiety	Low Security	House or Apartment	Male
Urban	Less than high school graduate	Healthcare Worker	Community health worker	No	36-40	No	Likely Perceived Risk of Infection	High Severity of Disease	High Susceptibility to Infection	Yes	No	Infrequently	0	No or Minimal Anxiety	Low Security	House or Apartment	Female
Urban	Bachelors degree	Not Healthcare Worker	Other	No	18-25	No	Unlikely Perceived Risk of Infection	Not Particularly Serious Severity of Disease	Not Susceptible to Infection	.	.	Infrequently	3	No or Minimal Anxiety	Low Security	House or Apartment	Female
Urban	Less than high school graduate	Healthcare Worker	Community health worker	Yes	36-40	No	Unlikely Perceived Risk of Infection	Not Particularly Serious Severity of Disease	Not Susceptible to Infection	Yes	No	Infrequently	0	No or Minimal Anxiety	Low Security	House or Apartment	Female
Rural	Graduated high school	Healthcare Worker	Community health worker	No	31-35	No	Unlikely Perceived Risk of Infection	Not Particularly Serious Severity of Disease	Not Susceptible to Infection	Yes	No	Infrequently	0	No or Minimal Anxiety	High Security	House or Apartment	Male
Rural	Graduated high school	Not Healthcare Worker	Other	Yes	26-30	No	Unlikely Perceived Risk of Infection	Not Particularly Serious Severity of Disease	Not Susceptible to Infection	Yes	.	Infrequently	0	No or Minimal Anxiety	High Security	House or Apartment	Male
Urban	Graduated high school	Not Healthcare Worker	Other	No	31-35	No	Unlikely Perceived Risk of Infection	Not Particularly Serious Severity of Disease	Not Susceptible to Infection	Yes	.	Infrequently	4	No or Minimal Anxiety	Low Security	House or Apartment	Male
Urban	Graduated high school	Healthcare Worker	Community health worker	No	36-40	No	Unlikely Perceived Risk of Infection	Not Particularly Serious Severity of Disease	Not Susceptible to Infection	Yes	No	Infrequently	0	No or Minimal Anxiety	Low Security	House or Apartment	Female
Urban	Bachelors degree	Healthcare Worker	Community health worker	No	36-40	Yes	Unlikely Perceived Risk of Infection	Not Particularly Serious Severity of Disease	Not Susceptible to Infection	Yes	No	Infrequently	1	No or Minimal Anxiety	Low Security	House or Apartment	Female
Urban	Graduated high school	Not Healthcare Worker	Other	No	Under 18	No	Unlikely Perceived Risk of Infection	Not Particularly Serious Severity of Disease	Not Susceptible to Infection	.	.	Infrequently	0	No or Minimal Anxiety	Low Security	House or Apartment	Female
Rural	Graduated high school	Healthcare Worker	Health worker	No	36-40	No	Unlikely Perceived Risk of Infection	Not Particularly Serious Severity of Disease	Not Susceptible to Infection	.	No	Infrequently	0	No or Minimal Anxiety	Low Security	House or Apartment	Male
Rural	Graduated high school	Healthcare Worker	Health worker	No	36-40	No	Unlikely Perceived Risk of Infection	Not Particularly Serious Severity of Disease	Not Susceptible to Infection	Yes	No	Infrequently	1	No or Minimal Anxiety	Low Security	House or Apartment	Female
Rural	Less than high school graduate	Healthcare Worker	Community health worker	No	36-40	Yes	Unlikely Perceived Risk of Infection	Not Particularly Serious Severity of Disease	Not Susceptible to Infection	Yes	No	Infrequently	0	No or Minimal Anxiety	Low Security	House or Apartment	Male
Rural	Bachelors degree	Healthcare Worker	Health worker	No	18-25	Yes	Unlikely Perceived Risk of Infection	Not Particularly Serious Severity of Disease	Not Susceptible to Infection	Yes	No	Infrequently	0	No or Minimal Anxiety	Low Security	House or Apartment	Male
Urban	Associate's degree	Not Healthcare Worker	Other	No	31-35	No	Unlikely Perceived Risk of Infection	Not Particularly Serious Severity of Disease	Not Susceptible to Infection	Yes	.	Infrequently	1	No or Minimal Anxiety	Low Security	House or Apartment	Male
Urban	Associate's degree	Not Healthcare Worker	Other	No	31-35	Yes	Unlikely Perceived Risk of Infection	Not Particularly Serious Severity of Disease	Not Susceptible to Infection	Yes	.	Infrequently	4	No or Minimal Anxiety	Low Security	House or Apartment	Male
Rural	Associate's degree	Healthcare Worker	Health worker	No	Under 18	No	Unlikely Perceived Risk of Infection	Not Particularly Serious Severity of Disease	Not Susceptible to Infection	Yes	No	Frequently	0	No or Minimal Anxiety	Low Security	House or Apartment	Male
Rural	Advanced degree	Healthcare Worker	Health worker	No	31-35	No	Unlikely Perceived Risk of Infection	Not Particularly Serious Severity of Disease	Not Susceptible to Infection	Yes	No	Infrequently	0	No or Minimal Anxiety	Low Security	House or Apartment	Male
Rural	Advanced degree	Healthcare Worker	Health worker	No	26-30	No	Unlikely Perceived Risk of Infection	Not Particularly Serious Severity of Disease	Not Susceptible to Infection	Yes	Yes	Infrequently	3	No or Minimal Anxiety	Low Security	House or Apartment	Male
Rural	Bachelors degree	Healthcare Worker	Health worker	No	36-40	No	Unlikely Perceived Risk of Infection	Not Particularly Serious Severity of Disease	Not Susceptible to Infection	Yes	No	Infrequently	1	No or Minimal Anxiety	Low Security	House or Apartment	Male
Rural	Associate's degree	Healthcare Worker	Health worker	No	31-35	No	Unlikely Perceived Risk of Infection	Not Particularly Serious Severity of Disease	Not Susceptible to Infection	Yes	No	Infrequently	3	No or Minimal Anxiety	Low Security	House or Apartment	Male
Rural	Advanced degree	Healthcare Worker	Health worker	No	31-35	No	Likely Perceived Risk of Infection	Not Particularly Serious Severity of Disease	Not Susceptible to Infection	Yes	No	Infrequently	0	No or Minimal Anxiety	Low Security	House or Apartment	Male
Rural	Advanced degree	Healthcare Worker	Health worker	No	26-30	No	Unlikely Perceived Risk of Infection	Not Particularly Serious Severity of Disease	Not Susceptible to Infection	Yes	No	Infrequently	0	No or Minimal Anxiety	Low Security	House or Apartment	Male
Rural	Advanced degree	Healthcare Worker	Health worker	No	26-30	No	Unlikely Perceived Risk of Infection	Not Particularly Serious Severity of Disease	Not Susceptible to Infection	Yes	No	Infrequently	1	No or Minimal Anxiety	Low Security	House or Apartment	Male
Rural	Associate's degree	Healthcare Worker	Health worker	No	31-35	No	Likely Perceived Risk of Infection	High Severity of Disease	Not Susceptible to Infection	Yes	No	Infrequently	2	No or Minimal Anxiety	Low Security	House or Apartment	Female
Rural	Associate's degree	Healthcare Worker	Health worker	No	26-30	No	Unlikely Perceived Risk of Infection	Not Particularly Serious Severity of Disease	Not Susceptible to Infection	Yes	No	Infrequently	0	No or Minimal Anxiety	Low Security	House or Apartment	Male
Rural	Advanced degree	Healthcare Worker	Health worker	No	26-30	No	Likely Perceived Risk of Infection	High Severity of Disease	High Susceptibility to Infection	Yes	No	Infrequently	4	No or Minimal Anxiety	Low Security	House or Apartment	Male
Rural	Graduated high school	Healthcare Worker	Health worker	No	18-25	No	Unlikely Perceived Risk of Infection	Not Particularly Serious Severity of Disease	Not Susceptible to Infection	Yes	No	Infrequently	0	No or Minimal Anxiety	Low Security	House or Apartment	Female
Rural	Associate's degree	Healthcare Worker	Health worker	No	36-40	No	Likely Perceived Risk of Infection	High Severity of Disease	High Susceptibility to Infection	Yes	No	Infrequently	0	No or Minimal Anxiety	Low Security	House or Apartment	Male
Rural	Associate's degree	Healthcare Worker	Health worker	No	36-40	No	Likely Perceived Risk of Infection	High Severity of Disease	High Susceptibility to Infection	Yes	No	Infrequently	4	No or Minimal Anxiety	Low Security	House or Apartment	Male
Rural	Associate's degree	Healthcare Worker	Health worker	No	31-35	No	Unlikely Perceived Risk of Infection	Not Particularly Serious Severity of Disease	Not Susceptible to Infection	Yes	No	Infrequently	2	No or Minimal Anxiety	Low Security	House or Apartment	Male
Rural	Associate's degree	Healthcare Worker	Health worker	No	31-35	No	Likely Perceived Risk of Infection	High Severity of Disease	Not Susceptible to Infection	Yes	No	Infrequently	1	No or Minimal Anxiety	Low Security	House or Apartment	Male
Rural	Associate's degree	Healthcare Worker	Health worker	No	31-35	No	Unlikely Perceived Risk of Infection	Not Particularly Serious Severity of Disease	Not Susceptible to Infection	Yes	No	Infrequently	2	No or Minimal Anxiety	Low Security	House or Apartment	Male
Rural	Associate's degree	Healthcare Worker	Health worker	No	26-30	No	Unlikely Perceived Risk of Infection	Not Particularly Serious Severity of Disease	Not Susceptible to Infection	Yes	No	Infrequently	1	No or Minimal Anxiety	Low Security	House or Apartment	Male
Rural	Graduated high school	Healthcare Worker	Health worker	No	26-30	No	Likely Perceived Risk of Infection	High Severity of Disease	High Susceptibility to Infection	Yes	No	Infrequently	4	No or Minimal Anxiety	Low Security	House or Apartment	Male
Rural	Graduated high school	Healthcare Worker	Health worker	No	31-35	No	Likely Perceived Risk of Infection	High Severity of Disease	High Susceptibility to Infection	Yes	No	Infrequently	0	No or Minimal Anxiety	Low Security	House or Apartment	Male
Rural	Associate's degree	Healthcare Worker	Health worker	No	26-30	No	Unlikely Perceived Risk of Infection	Not Particularly Serious Severity of Disease	Not Susceptible to Infection	Yes	No	Infrequently	1	No or Minimal Anxiety	Low Security	House or Apartment	Male
Rural	Graduated high school	Healthcare Worker	Health worker	No	26-30	No	Unlikely Perceived Risk of Infection	Not Particularly Serious Severity of Disease	Not Susceptible to Infection	Yes	No	Infrequently	0	No or Minimal Anxiety	Low Security	House or Apartment	Male
Rural	Associate's degree	Healthcare Worker	Health worker	No	36-40	No	Unlikely Perceived Risk of Infection	Not Particularly Serious Severity of Disease	Not Susceptible to Infection	Yes	No	Infrequently	2	No or Minimal Anxiety	Low Security	House or Apartment	Male
Rural	Associate's degree	Healthcare Worker	Health worker	No	26-30	No	Unlikely Perceived Risk of Infection	Not Particularly Serious Severity of Disease	Not Susceptible to Infection	Yes	No	Infrequently	1	No or Minimal Anxiety	Low Security	House or Apartment	Male
Rural	Bachelors degree	Healthcare Worker	Health worker	No	26-30	Yes	Unlikely Perceived Risk of Infection	Not Particularly Serious Severity of Disease	Not Susceptible to Infection	Yes	No	Infrequently	0	No or Minimal Anxiety	Low Security	House or Apartment	Male
Rural	Bachelors degree	Healthcare Worker	Health worker	No	26-30	No	Likely Perceived Risk of Infection	Not Particularly Serious Severity of Disease	High Susceptibility to Infection	Yes	No	Infrequently	0	No or Minimal Anxiety	Low Security	House or Apartment	Male
Rural	Graduated high school	Healthcare Worker	Health worker	No	31-35	No	Likely Perceived Risk of Infection	Not Particularly Serious Severity of Disease	Not Susceptible to Infection	Yes	No	Infrequently	3	No or Minimal Anxiety	Low Security	House or Apartment	Male
Rural	Graduated high school	Healthcare Worker	Health worker	No	18-25	No	Likely Perceived Risk of Infection	Not Particularly Serious Severity of Disease	Not Susceptible to Infection	Yes	No	Infrequently	2	No or Minimal Anxiety	Low Security	House or Apartment	Male
Rural	Graduated high school	Healthcare Worker	Health worker	No	26-30	No	Likely Perceived Risk of Infection	Not Particularly Serious Severity of Disease	Not Susceptible to Infection	Yes	No	Infrequently	2	No or Minimal Anxiety	Low Security	House or Apartment	Female
Rural	Associate's degree	Healthcare Worker	Health worker	No	18-25	No	Likely Perceived Risk of Infection	Not Particularly Serious Severity of Disease	High Susceptibility to Infection	.	No	Infrequently	0	No or Minimal Anxiety	Low Security	House or Apartment	Male
Rural	Associate's degree	Healthcare Worker	Health worker	No	26-30	No	Likely Perceived Risk of Infection	Not Particularly Serious Severity of Disease	Not Susceptible to Infection	Yes	No	Infrequently	0	No or Minimal Anxiety	Low Security	House or Apartment	Female
Rural	Graduated high school	Healthcare Worker	Community health worker	No	26-30	No	Likely Perceived Risk of Infection	Not Particularly Serious Severity of Disease	High Susceptibility to Infection	.	No	Infrequently	0	No or Minimal Anxiety	Low Security	House or Apartment	Male
Rural	Associate's degree	Healthcare Worker	Health worker	No	26-30	No	Unlikely Perceived Risk of Infection	Not Particularly Serious Severity of Disease	Not Susceptible to Infection	Yes	No	Infrequently	3	No or Minimal Anxiety	Low Security	House or Apartment	Male
Rural	Bachelors degree	Healthcare Worker	Health worker	No	26-30	No	Likely Perceived Risk of Infection	Not Particularly Serious Severity of Disease	Not Susceptible to Infection	Yes	No	Infrequently	2	No or Minimal Anxiety	Low Security	House or Apartment	Male
Rural	Bachelors degree	Healthcare Worker	Health worker	No	31-35	No	Likely Perceived Risk of Infection	Not Particularly Serious Severity of Disease	Not Susceptible to Infection	Yes	No	Infrequently	2	No or Minimal Anxiety	Low Security	House or Apartment	Male
Rural	Associate's degree	Healthcare Worker	Health worker	No	18-25	No	Likely Perceived Risk of Infection	Not Particularly Serious Severity of Disease	Not Susceptible to Infection	.	No	Infrequently	4	No or Minimal Anxiety	Low Security	House or Apartment	Female
Rural	Graduated high school	Not Healthcare Worker	Religious Leader	No	31-35	No	Unlikely Perceived Risk of Infection	Not Particularly Serious Severity of Disease	Not Susceptible to Infection	Yes	.	Infrequently	3	No or Minimal Anxiety	Low Security	House or Apartment	Male
Rural	Graduated high school	Healthcare Worker	Health worker	No	18-25	No	Unlikely Perceived Risk of Infection	Not Particularly Serious Severity of Disease	Not Susceptible to Infection	.	No	Infrequently	0	No or Minimal Anxiety	Low Security	House or Apartment	Female
Rural	Bachelors degree	Healthcare Worker	Health worker	No	26-30	No	Likely Perceived Risk of Infection	Not Particularly Serious Severity of Disease	High Susceptibility to Infection	.	No	Frequently	2	No or Minimal Anxiety	Low Security	House or Apartment	Male
Rural	Bachelors degree	Healthcare Worker	Health worker	No	26-30	No	Likely Perceived Risk of Infection	Not Particularly Serious Severity of Disease	Not Susceptible to Infection	Yes	No	Infrequently	0	No or Minimal Anxiety	Low Security	House or Apartment	Male
Rural	Associate's degree	Healthcare Worker	Health worker	No	18-25	No	Likely Perceived Risk of Infection	Not Particularly Serious Severity of Disease	Not Susceptible to Infection	Yes	No	Infrequently	0	No or Minimal Anxiety	Low Security	House or Apartment	Male
Rural	Associate's degree	Healthcare Worker	Health worker	No	31-35	No	Likely Perceived Risk of Infection	Not Particularly Serious Severity of Disease	Not Susceptible to Infection	Yes	No	Infrequently	2	No or Minimal Anxiety	Low Security	House or Apartment	Male
Rural	Associate's degree	Healthcare Worker	Health worker	No	18-25	No	Likely Perceived Risk of Infection	Not Particularly Serious Severity of Disease	High Susceptibility to Infection	Yes	No	Infrequently	3	No or Minimal Anxiety	Low Security	House or Apartment	Male
Rural	Bachelors degree	Healthcare Worker	Health worker	No	26-30	No	Likely Perceived Risk of Infection	Not Particularly Serious Severity of Disease	High Susceptibility to Infection	.	No	Infrequently	0	No or Minimal Anxiety	Low Security	House or Apartment	Male
Rural	Associate's degree	Healthcare Worker	Health worker	No	18-25	No	Likely Perceived Risk of Infection	Not Particularly Serious Severity of Disease	High Susceptibility to Infection	Yes	No	Infrequently	4	No or Minimal Anxiety	Low Security	House or Apartment	Male
Rural	Graduated high school	Not Healthcare Worker	Public service/essential services/community leader	No	26-30	No	Likely Perceived Risk of Infection	Not Particularly Serious Severity of Disease	Not Susceptible to Infection	Yes	.	Infrequently	3	No or Minimal Anxiety	High Security	House or Apartment	Male
Rural	Graduated high school	Healthcare Worker	Health worker	No	26-30	No	Likely Perceived Risk of Infection	Not Particularly Serious Severity of Disease	Not Susceptible to Infection	Yes	No	Infrequently	2	No or Minimal Anxiety	Low Security	House or Apartment	Male
Urban	Associate's degree	Not Healthcare Worker	Public service/essential services/community leader	No	26-30	No	Likely Perceived Risk of Infection	Not Particularly Serious Severity of Disease	Not Susceptible to Infection	Yes	.	Infrequently	0	No or Minimal Anxiety	Low Security	House or Apartment	Female
Rural	Bachelors degree	Healthcare Worker	Health worker	No	26-30	No	Likely Perceived Risk of Infection	Not Particularly Serious Severity of Disease	High Susceptibility to Infection	Yes	No	Infrequently	2	No or Minimal Anxiety	Low Security	House or Apartment	Male
Urban	Associate's degree	Not Healthcare Worker	Not currently in paid work	No	Under 18	No	Unlikely Perceived Risk of Infection	Not Particularly Serious Severity of Disease	Not Susceptible to Infection	No	.	Infrequently	5	Moderate to Severe Anxiety	Low Security	House or Apartment	Male
Rural	Bachelors degree	Healthcare Worker	Community health worker	No	18-25	Yes	Likely Perceived Risk of Infection	Not Particularly Serious Severity of Disease	High Susceptibility to Infection	.	No	Infrequently	5	Moderate to Severe Anxiety	Low Security	House or Apartment	Male
Rural	Associate's degree	Healthcare Worker	Health worker	No	31-35	No	Likely Perceived Risk of Infection	Not Particularly Serious Severity of Disease	Not Susceptible to Infection	Yes	No	Infrequently	0	No or Minimal Anxiety	Low Security	House or Apartment	Male
Rural	Associate's degree	Healthcare Worker	Health worker	No	31-35	No	Unlikely Perceived Risk of Infection	Not Particularly Serious Severity of Disease	Not Susceptible to Infection	.	No	Infrequently	0	No or Minimal Anxiety	Low Security	House or Apartment	Male
Rural	Associate's degree	Healthcare Worker	Health worker	No	31-35	No	Likely Perceived Risk of Infection	Not Particularly Serious Severity of Disease	Not Susceptible to Infection	Yes	No	Infrequently	3	No or Minimal Anxiety	Low Security	House or Apartment	Male
Rural	Associate's degree	Healthcare Worker	Health worker	No	18-25	No	Likely Perceived Risk of Infection	Not Particularly Serious Severity of Disease	High Susceptibility to Infection	.	No	Infrequently	2	No or Minimal Anxiety	Low Security	House or Apartment	Female
Rural	Graduated high school	Healthcare Worker	Health worker	No	18-25	No	Likely Perceived Risk of Infection	Not Particularly Serious Severity of Disease	High Susceptibility to Infection	Yes	No	Infrequently	0	No or Minimal Anxiety	Low Security	House or Apartment	Male
Urban	Less than high school graduate	Not Healthcare Worker	Not currently in paid work	No	Under 18	No	Unlikely Perceived Risk of Infection	Not Particularly Serious Severity of Disease	Not Susceptible to Infection	No	.	Infrequently	0	No or Minimal Anxiety	Low Security	House or Apartment	Female
Rural	Less than high school graduate	Healthcare Worker	Community health worker	No	36-40	No	Likely Perceived Risk of Infection	Not Particularly Serious Severity of Disease	Not Susceptible to Infection	.	No	Infrequently	2	No or Minimal Anxiety	High Security	House or Apartment	Male
Rural	Less than high school graduate	Healthcare Worker	Community health worker	No	36-40	No	Likely Perceived Risk of Infection	Not Particularly Serious Severity of Disease	High Susceptibility to Infection	.	No	Infrequently	0	No or Minimal Anxiety	High Security	House or Apartment	Male
Rural	Graduated high school	Healthcare Worker	Community health worker	No	31-35	No	Unlikely Perceived Risk of Infection	Not Particularly Serious Severity of Disease	Not Susceptible to Infection	.	No	Infrequently	1	No or Minimal Anxiety	High Security	House or Apartment	Male
Rural	Graduated high school	Healthcare Worker	Community health worker	No	31-35	No	Likely Perceived Risk of Infection	Not Particularly Serious Severity of Disease	Not Susceptible to Infection	Yes	No	Infrequently	0	No or Minimal Anxiety	High Security	House or Apartment	Male
Rural	Less than high school graduate	Healthcare Worker	Community health worker	No	26-30	No	Likely Perceived Risk of Infection	Not Particularly Serious Severity of Disease	Not Susceptible to Infection	No	No	Infrequently	4	No or Minimal Anxiety	High Security	House or Apartment	Male
Rural	Less than high school graduate	Healthcare Worker	Community health worker	No	36-40	Yes	Likely Perceived Risk of Infection	Not Particularly Serious Severity of Disease	Not Susceptible to Infection	No	No	Infrequently	2	No or Minimal Anxiety	High Security	House or Apartment	Male
Rural	Graduated high school	Healthcare Worker	Community health worker	No	31-35	Yes	Likely Perceived Risk of Infection	Not Particularly Serious Severity of Disease	High Susceptibility to Infection	.	No	Infrequently	3	No or Minimal Anxiety	High Security	House or Apartment	Male
Rural	Graduated high school	Healthcare Worker	Community health worker	No	26-30	No	Likely Perceived Risk of Infection	Not Particularly Serious Severity of Disease	High Susceptibility to Infection	Yes	No	Infrequently	0	No or Minimal Anxiety	High Security	House or Apartment	Male
Rural	No education	Healthcare Worker	Community health worker	No	31-35	Yes	Likely Perceived Risk of Infection	Not Particularly Serious Severity of Disease	Not Susceptible to Infection	.	No	Infrequently	4	No or Minimal Anxiety	High Security	House or Apartment	Male
Urban	Associate's degree	Not Healthcare Worker	Not currently in paid work	No	Under 18	No	Likely Perceived Risk of Infection	Not Particularly Serious Severity of Disease	High Susceptibility to Infection	Yes	.	Infrequently	0	No or Minimal Anxiety	High Security	House or Apartment	Male
Rural	Graduated high school	Healthcare Worker	Community health worker	No	31-35	No	Likely Perceived Risk of Infection	Not Particularly Serious Severity of Disease	Not Susceptible to Infection	.	No	Infrequently	4	No or Minimal Anxiety	High Security	House or Apartment	Male
Rural	Graduated high school	Healthcare Worker	Community health worker	No	26-30	No	Likely Perceived Risk of Infection	Not Particularly Serious Severity of Disease	Not Susceptible to Infection	.	No	Infrequently	2	No or Minimal Anxiety	High Security	House or Apartment	Male
Rural	Graduated high school	Not Healthcare Worker	Public service/essential services/community leader	No	31-35	No	Unlikely Perceived Risk of Infection	Not Particularly Serious Severity of Disease	High Susceptibility to Infection	.	.	Infrequently	7	Moderate to Severe Anxiety	High Security	House or Apartment	Male
Rural	Graduated high school	Healthcare Worker	Community health worker	No	31-35	Yes	Unlikely Perceived Risk of Infection	Not Particularly Serious Severity of Disease	Not Susceptible to Infection	No	No	Infrequently	4	No or Minimal Anxiety	High Security	House or Apartment	Male
Rural	Graduated high school	Healthcare Worker	Community health worker	No	26-30	Yes	Unlikely Perceived Risk of Infection	Not Particularly Serious Severity of Disease	Not Susceptible to Infection	No	No	Infrequently	2	No or Minimal Anxiety	High Security	House or Apartment	Male
Rural	Graduated high school	Healthcare Worker	Community health worker	No	31-35	No	Likely Perceived Risk of Infection	Not Particularly Serious Severity of Disease	Not Susceptible to Infection	.	No	Infrequently	6	Moderate to Severe Anxiety	High Security	House or Apartment	Male
Rural	Associate's degree	Not Healthcare Worker	Public service/essential services/community leader	No	31-35	No	Likely Perceived Risk of Infection	Not Particularly Serious Severity of Disease	Not Susceptible to Infection	Yes	.	Infrequently	3	No or Minimal Anxiety	Low Security	House or Apartment	Male
Rural	Graduated high school	Healthcare Worker	Community health worker	No	26-30	No	Likely Perceived Risk of Infection	Not Particularly Serious Severity of Disease	High Susceptibility to Infection	.	No	Infrequently	0	No or Minimal Anxiety	High Security	House or Apartment	Male
Urban	Graduated high school	Healthcare Worker	Community health worker	No	36-40	No	Likely Perceived Risk of Infection	High Severity of Disease	High Susceptibility to Infection	Yes	No	Frequently	1	No or Minimal Anxiety	Low Security	House or Apartment	Male
Rural	Graduated high school	Healthcare Worker	Community health worker	No	18-25	No	Unlikely Perceived Risk of Infection	Not Particularly Serious Severity of Disease	Not Susceptible to Infection	Yes	No	Frequently	2	No or Minimal Anxiety	Low Security	House or Apartment	Female
Rural	Graduated high school	Healthcare Worker	Community health worker	No	31-35	No	Likely Perceived Risk of Infection	High Severity of Disease	High Susceptibility to Infection	Yes	No	Frequently	3	No or Minimal Anxiety	Low Security	House or Apartment	Female
Rural	Associate's degree	Healthcare Worker	Community health worker	No	31-35	No	Unlikely Perceived Risk of Infection	Not Particularly Serious Severity of Disease	Not Susceptible to Infection	Yes	No	Frequently	3	No or Minimal Anxiety	Low Security	House or Apartment	Male
Rural	Associate's degree	Healthcare Worker	Community health worker	No	26-30	No	Likely Perceived Risk of Infection	High Severity of Disease	High Susceptibility to Infection	Yes	No	Frequently	2	No or Minimal Anxiety	Low Security	House or Apartment	Male
Rural	Graduated high school	Healthcare Worker	Community health worker	No	31-35	No	Likely Perceived Risk of Infection	High Severity of Disease	High Susceptibility to Infection	Yes	No	Frequently	2	No or Minimal Anxiety	Low Security	House or Apartment	Male
Urban	Associate's degree	Healthcare Worker	Community health worker	No	18-25	No	Likely Perceived Risk of Infection	High Severity of Disease	High Susceptibility to Infection	Yes	No	Frequently	2	No or Minimal Anxiety	Low Security	House or Apartment	Male
Rural	Associate's degree	Healthcare Worker	Community health worker	No	18-25	No	Likely Perceived Risk of Infection	High Severity of Disease	High Susceptibility to Infection	Yes	No	Frequently	3	No or Minimal Anxiety	Low Security	House or Apartment	Female
Rural	Graduated high school	Healthcare Worker	Community health worker	No	31-35	No	Likely Perceived Risk of Infection	High Severity of Disease	High Susceptibility to Infection	Yes	No	Frequently	0	No or Minimal Anxiety	Low Security	House or Apartment	Male
Rural	Associate's degree	Healthcare Worker	Community health worker	No	26-30	No	Likely Perceived Risk of Infection	High Severity of Disease	High Susceptibility to Infection	Yes	No	Frequently	2	No or Minimal Anxiety	Low Security	House or Apartment	Female
Rural	Associate's degree	Healthcare Worker	Health worker	No	26-30	No	Likely Perceived Risk of Infection	High Severity of Disease	High Susceptibility to Infection	Yes	No	Frequently	2	No or Minimal Anxiety	Low Security	House or Apartment	Male
Rural	Associate's degree	Healthcare Worker	Community health worker	No	18-25	No	Likely Perceived Risk of Infection	High Severity of Disease	High Susceptibility to Infection	Yes	No	Frequently	2	No or Minimal Anxiety	Low Security	House or Apartment	Female
Rural	Associate's degree	Healthcare Worker	Health worker	No	31-35	No	Likely Perceived Risk of Infection	High Severity of Disease	Not Susceptible to Infection	Yes	Yes	Frequently	0	No or Minimal Anxiety	Low Security	House or Apartment	Male
Rural	Associate's degree	Healthcare Worker	Health worker	No	18-25	No	Likely Perceived Risk of Infection	High Severity of Disease	High Susceptibility to Infection	Yes	No	Frequently	2	No or Minimal Anxiety	Low Security	House or Apartment	Male
Rural	Associate's degree	Healthcare Worker	Community health worker	No	36-40	No	Likely Perceived Risk of Infection	High Severity of Disease	High Susceptibility to Infection	Yes	No	Frequently	3	No or Minimal Anxiety	Low Security	House or Apartment	Male
Rural	Graduated high school	Healthcare Worker	Community health worker	No	31-35	No	Likely Perceived Risk of Infection	High Severity of Disease	High Susceptibility to Infection	Yes	No	Frequently	4	No or Minimal Anxiety	Low Security	House or Apartment	Male
Rural	Associate's degree	Healthcare Worker	Health worker	No	26-30	No	Likely Perceived Risk of Infection	Not Particularly Serious Severity of Disease	Not Susceptible to Infection	Yes	No	Frequently	3	No or Minimal Anxiety	Low Security	House or Apartment	Male
Rural	Associate's degree	Healthcare Worker	Health worker	No	26-30	No	Likely Perceived Risk of Infection	Not Particularly Serious Severity of Disease	Not Susceptible to Infection	Yes	No	Frequently	0	No or Minimal Anxiety	Low Security	House or Apartment	Male
Rural	Associate's degree	Healthcare Worker	Health worker	Yes	36-40	No	Likely Perceived Risk of Infection	High Severity of Disease	High Susceptibility to Infection	Yes	No	Infrequently	4	No or Minimal Anxiety	Low Security	House or Apartment	Male
Rural	Associate's degree	Healthcare Worker	Health worker	No	26-30	No	Likely Perceived Risk of Infection	High Severity of Disease	High Susceptibility to Infection	Yes	No	Frequently	3	No or Minimal Anxiety	Low Security	House or Apartment	Female
Rural	Bachelors degree	Healthcare Worker	Health worker	No	26-30	No	Likely Perceived Risk of Infection	High Severity of Disease	High Susceptibility to Infection	Yes	No	Frequently	2	No or Minimal Anxiety	Low Security	House or Apartment	Male
Rural	Bachelors degree	Healthcare Worker	Health worker	Yes	26-30	No	Likely Perceived Risk of Infection	High Severity of Disease	High Susceptibility to Infection	Yes	No	Frequently	2	No or Minimal Anxiety	Low Security	House or Apartment	Male
Rural	Bachelors degree	Healthcare Worker	Health worker	No	31-35	No	Likely Perceived Risk of Infection	High Severity of Disease	Not Susceptible to Infection	Yes	No	Frequently	2	No or Minimal Anxiety	Low Security	House or Apartment	Male
Rural	Bachelors degree	Healthcare Worker	Health worker	No	31-35	No	Likely Perceived Risk of Infection	High Severity of Disease	High Susceptibility to Infection	Yes	No	Frequently	2	No or Minimal Anxiety	Low Security	House or Apartment	Male
Rural	Associate's degree	Healthcare Worker	Health worker	No	18-25	No	Likely Perceived Risk of Infection	High Severity of Disease	High Susceptibility to Infection	Yes	Yes	Frequently	2	No or Minimal Anxiety	Low Security	House or Apartment	Male
Rural	Associate's degree	Healthcare Worker	Health worker	No	26-30	No	Likely Perceived Risk of Infection	High Severity of Disease	High Susceptibility to Infection	Yes	No	Frequently	2	No or Minimal Anxiety	Low Security	House or Apartment	Male
Rural	Associate's degree	Healthcare Worker	Health worker	No	18-25	Yes	Likely Perceived Risk of Infection	Not Particularly Serious Severity of Disease	Not Susceptible to Infection	Yes	No	Frequently	2	No or Minimal Anxiety	Low Security	House or Apartment	Male
Rural	Associate's degree	Healthcare Worker	Health worker	No	18-25	No	Likely Perceived Risk of Infection	High Severity of Disease	High Susceptibility to Infection	Yes	No	Frequently	2	No or Minimal Anxiety	Low Security	House or Apartment	Male
Rural	Associate's degree	Healthcare Worker	Health worker	No	26-30	No	Likely Perceived Risk of Infection	High Severity of Disease	High Susceptibility to Infection	Yes	No	Infrequently	0	No or Minimal Anxiety	Low Security	House or Apartment	Male
Rural	Associate's degree	Healthcare Worker	Community health worker	No	26-30	No	Likely Perceived Risk of Infection	High Severity of Disease	High Susceptibility to Infection	Yes	No	Infrequently	2	No or Minimal Anxiety	Low Security	House or Apartment	Male
Rural	Associate's degree	Healthcare Worker	Health worker	No	18-25	No	Likely Perceived Risk of Infection	High Severity of Disease	High Susceptibility to Infection	Yes	No	Frequently	2	No or Minimal Anxiety	Low Security	House or Apartment	Male
Rural	Associate's degree	Healthcare Worker	Health worker	No	18-25	No	Likely Perceived Risk of Infection	High Severity of Disease	High Susceptibility to Infection	Yes	No	Frequently	2	No or Minimal Anxiety	Low Security	House or Apartment	Male
Rural	Graduated high school	Healthcare Worker	Community health worker	No	31-35	No	Likely Perceived Risk of Infection	High Severity of Disease	Not Susceptible to Infection	Yes	No	Frequently	3	No or Minimal Anxiety	Low Security	House or Apartment	Male
Rural	Associate's degree	Healthcare Worker	Health worker	No	18-25	No	Likely Perceived Risk of Infection	High Severity of Disease	Not Susceptible to Infection	Yes	No	Frequently	3	No or Minimal Anxiety	Low Security	House or Apartment	Female
Rural	Associate's degree	Healthcare Worker	Community health worker	No	26-30	No	Likely Perceived Risk of Infection	High Severity of Disease	High Susceptibility to Infection	Yes	No	Frequently	4	No or Minimal Anxiety	High Security	House or Apartment	Male
Rural	Associate's degree	Healthcare Worker	Community health worker	No	26-30	Yes	Likely Perceived Risk of Infection	High Severity of Disease	High Susceptibility to Infection	Yes	No	Frequently	10	Moderate to Severe Anxiety	High Security	House or Apartment	Male
Rural	Less than high school graduate	Healthcare Worker	Community health worker	No	31-35	No	Likely Perceived Risk of Infection	High Severity of Disease	High Susceptibility to Infection	Yes	No	Frequently	5	Moderate to Severe Anxiety	High Security	House or Apartment	Female
Rural	Associate's degree	Healthcare Worker	Community health worker	No	18-25	No	Likely Perceived Risk of Infection	High Severity of Disease	High Susceptibility to Infection	Yes	No	Frequently	1	No or Minimal Anxiety	Low Security	House or Apartment	Male
Rural	Less than high school graduate	Healthcare Worker	Community health worker	No	31-35	No	Likely Perceived Risk of Infection	High Severity of Disease	High Susceptibility to Infection	Yes	No	Frequently	1	No or Minimal Anxiety	Low Security	House or Apartment	Male
Urban	Associate's degree	Not Healthcare Worker	Other	No	Under 18	No	Likely Perceived Risk of Infection	High Severity of Disease	High Susceptibility to Infection	Yes	.	Frequently	2	No or Minimal Anxiety	Low Security	House or Apartment	Male
Rural	Graduated high school	Not Healthcare Worker	Other	No	18-25	No	Likely Perceived Risk of Infection	High Severity of Disease	High Susceptibility to Infection	Yes	.	Frequently	0	No or Minimal Anxiety	Low Security	House or Apartment	Male
Rural	Associate's degree	Healthcare Worker	Health worker	No	26-30	Yes	Unlikely Perceived Risk of Infection	Not Particularly Serious Severity of Disease	Not Susceptible to Infection	Yes	No	Frequently	2	No or Minimal Anxiety	Low Security	House or Apartment	Male
Rural	Associate's degree	Not Healthcare Worker	Religious Leader	No	31-35	Yes	Unlikely Perceived Risk of Infection	Not Particularly Serious Severity of Disease	High Susceptibility to Infection	Yes	.	Frequently	0	No or Minimal Anxiety	Low Security	House or Apartment	Male
Rural	Associate's degree	Not Healthcare Worker	Public service/essential services/community leader	No	36-40	Yes	Unlikely Perceived Risk of Infection	Not Particularly Serious Severity of Disease	Not Susceptible to Infection	Yes	.	Frequently	2	No or Minimal Anxiety	Low Security	House or Apartment	Male
Rural	Associate's degree	Healthcare Worker	Community health worker	No	36-40	Yes	Likely Perceived Risk of Infection	High Severity of Disease	High Susceptibility to Infection	Yes	No	Frequently	1	No or Minimal Anxiety	Low Security	House or Apartment	Male
Rural	Bachelors degree	Not Healthcare Worker	Public service/essential services/community leader	No	26-30	Yes	Likely Perceived Risk of Infection	High Severity of Disease	High Susceptibility to Infection	Yes	.	Infrequently	2	No or Minimal Anxiety	Low Security	House or Apartment	Male
Rural	Bachelors degree	Healthcare Worker	Health worker	No	26-30	Yes	Likely Perceived Risk of Infection	High Severity of Disease	High Susceptibility to Infection	Yes	No	Frequently	0	No or Minimal Anxiety	Low Security	House or Apartment	Male
Rural	Associate's degree	Healthcare Worker	Community health worker	No	36-40	No	Likely Perceived Risk of Infection	High Severity of Disease	High Susceptibility to Infection	Yes	No	Frequently	1	No or Minimal Anxiety	Low Security	House or Apartment	Male
Rural	Graduated high school	Healthcare Worker	Community health worker	No	31-35	No	Likely Perceived Risk of Infection	High Severity of Disease	High Susceptibility to Infection	Yes	No	Frequently	2	No or Minimal Anxiety	Low Security	House or Apartment	Male
Rural	Graduated high school	Healthcare Worker	Community health worker	No	26-30	No	Likely Perceived Risk of Infection	High Severity of Disease	Not Susceptible to Infection	Yes	No	Frequently	1	No or Minimal Anxiety	Low Security	House or Apartment	Male
Rural	Associate's degree	Healthcare Worker	Health worker	No	31-35	No	Unlikely Perceived Risk of Infection	Not Particularly Serious Severity of Disease	High Susceptibility to Infection	Yes	No	Frequently	0	No or Minimal Anxiety	Low Security	House or Apartment	Male
Rural	Associate's degree	Healthcare Worker	Health worker	No	31-35	No	Unlikely Perceived Risk of Infection	Not Particularly Serious Severity of Disease	High Susceptibility to Infection	Yes	No	Frequently	0	No or Minimal Anxiety	Low Security	House or Apartment	Male
Rural	Bachelors degree	Healthcare Worker	Health worker	No	26-30	No	Unlikely Perceived Risk of Infection	Not Particularly Serious Severity of Disease	High Susceptibility to Infection	Yes	No	Frequently	0	No or Minimal Anxiety	Low Security	House or Apartment	Male
Rural	Graduated high school	Healthcare Worker	Health worker	No	26-30	No	Unlikely Perceived Risk of Infection	Not Particularly Serious Severity of Disease	High Susceptibility to Infection	Yes	No	Infrequently	0	No or Minimal Anxiety	Low Security	House or Apartment	Female
Rural	Graduated high school	Healthcare Worker	Health worker	No	26-30	No	Unlikely Perceived Risk of Infection	Not Particularly Serious Severity of Disease	High Susceptibility to Infection	Yes	No	Frequently	0	No or Minimal Anxiety	Low Security	House or Apartment	Female
Rural	Associate's degree	Healthcare Worker	Health worker	No	26-30	No	Unlikely Perceived Risk of Infection	Not Particularly Serious Severity of Disease	High Susceptibility to Infection	Yes	No	Frequently	0	No or Minimal Anxiety	Low Security	House or Apartment	Female
Rural	Graduated high school	Not Healthcare Worker	Other	No	18-25	No	Unlikely Perceived Risk of Infection	Not Particularly Serious Severity of Disease	Not Susceptible to Infection	Yes	.	Frequently	0	No or Minimal Anxiety	Low Security	House or Apartment	Male
Rural	Bachelors degree	Healthcare Worker	Health worker	No	26-30	No	Unlikely Perceived Risk of Infection	Not Particularly Serious Severity of Disease	High Susceptibility to Infection	Yes	No	Frequently	0	No or Minimal Anxiety	Low Security	House or Apartment	Male
Rural	Associate's degree	Healthcare Worker	Health worker	No	26-30	No	Unlikely Perceived Risk of Infection	Not Particularly Serious Severity of Disease	High Susceptibility to Infection	Yes	No	Frequently	0	No or Minimal Anxiety	Low Security	House or Apartment	Male
Urban	Associate's degree	Healthcare Worker	Health worker	No	31-35	No	Unlikely Perceived Risk of Infection	Not Particularly Serious Severity of Disease	High Susceptibility to Infection	Yes	No	Frequently	0	No or Minimal Anxiety	Low Security	House or Apartment	Male
Urban	Graduated high school	Healthcare Worker	Health worker	No	36-40	No	Unlikely Perceived Risk of Infection	High Severity of Disease	High Susceptibility to Infection	Yes	No	Frequently	0	No or Minimal Anxiety	Low Security	House or Apartment	Male
Urban	Graduated high school	Healthcare Worker	Community health worker	No	18-25	Yes	Unlikely Perceived Risk of Infection	Not Particularly Serious Severity of Disease	High Susceptibility to Infection	Yes	No	Frequently	0	No or Minimal Anxiety	Low Security	House or Apartment	Male
Urban	Graduated high school	Healthcare Worker	Health worker	No	26-30	No	Unlikely Perceived Risk of Infection	Not Particularly Serious Severity of Disease	High Susceptibility to Infection	Yes	No	Frequently	0	No or Minimal Anxiety	Low Security	House or Apartment	Female
Urban	Associate's degree	Healthcare Worker	Community health worker	No	26-30	No	Unlikely Perceived Risk of Infection	Not Particularly Serious Severity of Disease	High Susceptibility to Infection	Yes	No	Infrequently	0	No or Minimal Anxiety	Low Security	House or Apartment	Male
Urban	Associate's degree	Not Healthcare Worker	Religious Leader	No	36-40	No	Unlikely Perceived Risk of Infection	Not Particularly Serious Severity of Disease	High Susceptibility to Infection	Yes	.	Frequently	0	No or Minimal Anxiety	Low Security	House or Apartment	Male
Urban	Associate's degree	Not Healthcare Worker	Public service/essential services/community leader	No	26-30	No	Likely Perceived Risk of Infection	Not Particularly Serious Severity of Disease	High Susceptibility to Infection	Yes	.	Infrequently	0	No or Minimal Anxiety	Low Security	House or Apartment	Male
Urban	Associate's degree	Healthcare Worker	Health worker	No	31-35	No	Unlikely Perceived Risk of Infection	Not Particularly Serious Severity of Disease	High Susceptibility to Infection	Yes	No	Infrequently	0	No or Minimal Anxiety	Low Security	House or Apartment	Male
Rural	Graduated high school	Not Healthcare Worker	Public service/essential services/community leader	No	26-30	No	Unlikely Perceived Risk of Infection	Not Particularly Serious Severity of Disease	High Susceptibility to Infection	Yes	.	Frequently	0	No or Minimal Anxiety	Low Security	House or Apartment	Male
Urban	Associate's degree	Healthcare Worker	Health worker	No	26-30	No	Unlikely Perceived Risk of Infection	Not Particularly Serious Severity of Disease	High Susceptibility to Infection	Yes	No	Frequently	0	No or Minimal Anxiety	Low Security	House or Apartment	Male
Urban	Graduated high school	Not Healthcare Worker	Other	No	18-25	No	Unlikely Perceived Risk of Infection	Not Particularly Serious Severity of Disease	High Susceptibility to Infection	Yes	.	Frequently	0	No or Minimal Anxiety	Low Security	House or Apartment	Male
Urban	Associate's degree	Healthcare Worker	Health worker	No	26-30	No	Unlikely Perceived Risk of Infection	Not Particularly Serious Severity of Disease	High Susceptibility to Infection	Yes	No	Frequently	0	No or Minimal Anxiety	Low Security	House or Apartment	Male
Urban	Associate's degree	Healthcare Worker	Community health worker	No	18-25	No	Unlikely Perceived Risk of Infection	Not Particularly Serious Severity of Disease	High Susceptibility to Infection	Yes	No	Frequently	0	No or Minimal Anxiety	Low Security	House or Apartment	Female
Urban	Graduated high school	Not Healthcare Worker	Other	No	18-25	No	Unlikely Perceived Risk of Infection	Not Particularly Serious Severity of Disease	High Susceptibility to Infection	Yes	.	Frequently	0	No or Minimal Anxiety	Low Security	House or Apartment	Male
Rural	Associate's degree	Not Healthcare Worker	Other	No	18-25	No	Unlikely Perceived Risk of Infection	Not Particularly Serious Severity of Disease	High Susceptibility to Infection	Yes	.	Frequently	0	No or Minimal Anxiety	Low Security	House or Apartment	Male
Urban	Associate's degree	Not Healthcare Worker	Other	No	18-25	No	Unlikely Perceived Risk of Infection	Not Particularly Serious Severity of Disease	High Susceptibility to Infection	Yes	.	Infrequently	0	No or Minimal Anxiety	Low Security	House or Apartment	Male
Rural	Associate's degree	Healthcare Worker	Health worker	No	31-35	No	Unlikely Perceived Risk of Infection	Not Particularly Serious Severity of Disease	High Susceptibility to Infection	Yes	No	Infrequently	0	No or Minimal Anxiety	Low Security	House or Apartment	Male
Urban	Associate's degree	Healthcare Worker	Community health worker	No	31-35	No	Unlikely Perceived Risk of Infection	Not Particularly Serious Severity of Disease	High Susceptibility to Infection	Yes	No	Frequently	0	No or Minimal Anxiety	Low Security	House or Apartment	Male
Urban	Graduated high school	Healthcare Worker	Community health worker	No	26-30	No	Unlikely Perceived Risk of Infection	Not Particularly Serious Severity of Disease	High Susceptibility to Infection	Yes	No	Frequently	0	No or Minimal Anxiety	Low Security	House or Apartment	Female
Urban	Graduated high school	Healthcare Worker	Community health worker	No	31-35	No	Unlikely Perceived Risk of Infection	Not Particularly Serious Severity of Disease	High Susceptibility to Infection	Yes	No	Frequently	0	No or Minimal Anxiety	Low Security	House or Apartment	Female
Urban	Bachelors degree	Healthcare Worker	Community health worker	No	18-25	No	Unlikely Perceived Risk of Infection	Not Particularly Serious Severity of Disease	High Susceptibility to Infection	Yes	No	Frequently	0	No or Minimal Anxiety	Low Security	House or Apartment	Male
Urban	Associate's degree	Healthcare Worker	Health worker	No	36-40	No	Unlikely Perceived Risk of Infection	Not Particularly Serious Severity of Disease	High Susceptibility to Infection	Yes	No	Infrequently	0	No or Minimal Anxiety	Low Security	House or Apartment	Male
Urban	Graduated high school	Healthcare Worker	Community health worker	No	36-40	No	Unlikely Perceived Risk of Infection	Not Particularly Serious Severity of Disease	High Susceptibility to Infection	Yes	No	Infrequently	0	No or Minimal Anxiety	Low Security	House or Apartment	Male
Urban	Graduated high school	Healthcare Worker	Community health worker	No	31-35	No	Unlikely Perceived Risk of Infection	Not Particularly Serious Severity of Disease	High Susceptibility to Infection	Yes	No	Frequently	0	No or Minimal Anxiety	Low Security	House or Apartment	Male
Urban	Graduated high school	Healthcare Worker	Health worker	No	26-30	No	Unlikely Perceived Risk of Infection	Not Particularly Serious Severity of Disease	High Susceptibility to Infection	Yes	No	Frequently	0	No or Minimal Anxiety	Low Security	House or Apartment	Male
Urban	Bachelors degree	Healthcare Worker	Health worker	No	18-25	No	Unlikely Perceived Risk of Infection	Not Particularly Serious Severity of Disease	High Susceptibility to Infection	Yes	No	Infrequently	0	No or Minimal Anxiety	Low Security	House or Apartment	Female
Urban	Associate's degree	Healthcare Worker	Health worker	No	26-30	No	Unlikely Perceived Risk of Infection	Not Particularly Serious Severity of Disease	High Susceptibility to Infection	Yes	No	Infrequently	0	No or Minimal Anxiety	Low Security	House or Apartment	Male
Urban	Bachelors degree	Healthcare Worker	Health worker	No	31-35	No	Unlikely Perceived Risk of Infection	Not Particularly Serious Severity of Disease	High Susceptibility to Infection	Yes	No	Frequently	0	No or Minimal Anxiety	Low Security	House or Apartment	Male
Urban	Associate's degree	Healthcare Worker	Health worker	No	36-40	No	Unlikely Perceived Risk of Infection	Not Particularly Serious Severity of Disease	High Susceptibility to Infection	Yes	No	Frequently	0	No or Minimal Anxiety	Low Security	House or Apartment	Female
Urban	Associate's degree	Not Healthcare Worker	Other	No	31-35	No	Unlikely Perceived Risk of Infection	Not Particularly Serious Severity of Disease	Not Susceptible to Infection	Yes	.	Frequently	0	No or Minimal Anxiety	Low Security	House or Apartment	Male
Urban	Associate's degree	Healthcare Worker	Health worker	No	26-30	No	Unlikely Perceived Risk of Infection	Not Particularly Serious Severity of Disease	High Susceptibility to Infection	Yes	No	Frequently	0	No or Minimal Anxiety	Low Security	House or Apartment	Male
Rural	Graduated high school	Healthcare Worker	Community health worker	No	26-30	No	Unlikely Perceived Risk of Infection	Not Particularly Serious Severity of Disease	High Susceptibility to Infection	Yes	No	Frequently	0	No or Minimal Anxiety	Low Security	House or Apartment	Male
Rural	Associate's degree	Healthcare Worker	Health worker	No	18-25	No	Unlikely Perceived Risk of Infection	Not Particularly Serious Severity of Disease	High Susceptibility to Infection	Yes	No	Frequently	0	No or Minimal Anxiety	Low Security	House or Apartment	Female
Rural	Graduated high school	Not Healthcare Worker	Other	No	31-35	No	Unlikely Perceived Risk of Infection	Not Particularly Serious Severity of Disease	High Susceptibility to Infection	Yes	.	Frequently	0	No or Minimal Anxiety	Low Security	House or Apartment	Male
Rural	Associate's degree	Healthcare Worker	Health worker	No	26-30	No	Unlikely Perceived Risk of Infection	Not Particularly Serious Severity of Disease	High Susceptibility to Infection	Yes	No	Frequently	0	No or Minimal Anxiety	Low Security	House or Apartment	Female
Rural	Graduated high school	Healthcare Worker	Health worker	No	18-25	No	Unlikely Perceived Risk of Infection	Not Particularly Serious Severity of Disease	High Susceptibility to Infection	Yes	No	Frequently	0	No or Minimal Anxiety	Low Security	House or Apartment	Female
Rural	Graduated high school	Healthcare Worker	Community health worker	No	26-30	No	Unlikely Perceived Risk of Infection	Not Particularly Serious Severity of Disease	High Susceptibility to Infection	Yes	No	Frequently	0	No or Minimal Anxiety	Low Security	House or Apartment	Male
Rural	Graduated high school	Healthcare Worker	Health worker	No	31-35	No	Unlikely Perceived Risk of Infection	Not Particularly Serious Severity of Disease	High Susceptibility to Infection	Yes	No	Infrequently	0	No or Minimal Anxiety	Low Security	House or Apartment	Male
Rural	Graduated high school	Healthcare Worker	Community health worker	No	31-35	No	Likely Perceived Risk of Infection	Not Particularly Serious Severity of Disease	High Susceptibility to Infection	Yes	No	Frequently	0	No or Minimal Anxiety	Low Security	House or Apartment	Male
Rural	Graduated high school	Healthcare Worker	Community health worker	No	26-30	No	Unlikely Perceived Risk of Infection	Not Particularly Serious Severity of Disease	High Susceptibility to Infection	Yes	No	Frequently	0	No or Minimal Anxiety	Low Security	House or Apartment	Male
Rural	Associate's degree	Healthcare Worker	Community health worker	No	31-35	No	Unlikely Perceived Risk of Infection	Not Particularly Serious Severity of Disease	High Susceptibility to Infection	Yes	No	Frequently	0	No or Minimal Anxiety	Low Security	House or Apartment	Male
Rural	Associate's degree	Not Healthcare Worker	Religious Leader	No	31-35	No	Likely Perceived Risk of Infection	High Severity of Disease	High Susceptibility to Infection	Yes	.	Frequently	0	No or Minimal Anxiety	Low Security	House or Apartment	Male
Urban	Associate's degree	Healthcare Worker	Health worker	No	18-25	No	Likely Perceived Risk of Infection	High Severity of Disease	Not Susceptible to Infection	Yes	No	Infrequently	3	No or Minimal Anxiety	Low Security	House or Apartment	Male
Rural	Associate's degree	Healthcare Worker	Health worker	No	26-30	No	Likely Perceived Risk of Infection	High Severity of Disease	High Susceptibility to Infection	Yes	No	Infrequently	5	Moderate to Severe Anxiety	Low Security	House or Apartment	Male
Rural	Associate's degree	Not Healthcare Worker	Other	No	26-30	No	Likely Perceived Risk of Infection	High Severity of Disease	High Susceptibility to Infection	No	.	Frequently	1	No or Minimal Anxiety	Low Security	House or Apartment	Male
Rural	Associate's degree	Healthcare Worker	Health worker	No	31-35	No	Likely Perceived Risk of Infection	High Severity of Disease	High Susceptibility to Infection	Yes	No	Frequently	2	No or Minimal Anxiety	Low Security	House or Apartment	Male
Rural	Bachelors degree	Healthcare Worker	Health worker	No	26-30	No	Likely Perceived Risk of Infection	High Severity of Disease	High Susceptibility to Infection	Yes	No	Frequently	0	No or Minimal Anxiety	Low Security	House or Apartment	Male
Rural	Associate's degree	Healthcare Worker	Health worker	No	26-30	No	Likely Perceived Risk of Infection	High Severity of Disease	High Susceptibility to Infection	Yes	No	Frequently	2	No or Minimal Anxiety	Low Security	House or Apartment	Female
Rural	Associate's degree	Healthcare Worker	Health worker	No	31-35	No	Likely Perceived Risk of Infection	High Severity of Disease	High Susceptibility to Infection	Yes	No	Frequently	0	No or Minimal Anxiety	Low Security	House or Apartment	Male
Rural	Associate's degree	Healthcare Worker	Health worker	No	36-40	No	Likely Perceived Risk of Infection	High Severity of Disease	High Susceptibility to Infection	Yes	No	Infrequently	5	Moderate to Severe Anxiety	Low Security	House or Apartment	Female
Rural	Associate's degree	Healthcare Worker	Health worker	No	18-25	No	Likely Perceived Risk of Infection	High Severity of Disease	High Susceptibility to Infection	Yes	No	Frequently	1	No or Minimal Anxiety	Low Security	House or Apartment	Female
Rural	Associate's degree	Healthcare Worker	Health worker	Yes	31-35	No	Likely Perceived Risk of Infection	High Severity of Disease	High Susceptibility to Infection	Yes	No	Frequently	3	No or Minimal Anxiety	Low Security	House or Apartment	Male
Urban	Bachelors degree	Healthcare Worker	Health worker	No	31-35	No	Likely Perceived Risk of Infection	High Severity of Disease	High Susceptibility to Infection	Yes	No	Frequently	4	No or Minimal Anxiety	Low Security	House or Apartment	Male
Rural	Bachelors degree	Healthcare Worker	Health worker	No	36-40	No	Likely Perceived Risk of Infection	Not Particularly Serious Severity of Disease	Not Susceptible to Infection	Yes	No	Infrequently	3	No or Minimal Anxiety	Low Security	House or Apartment	Male
Rural	Associate's degree	Healthcare Worker	Health worker	No	31-35	No	Likely Perceived Risk of Infection	Not Particularly Serious Severity of Disease	High Susceptibility to Infection	Yes	No	Frequently	0	No or Minimal Anxiety	Low Security	House or Apartment	Male
Rural	Graduated high school	Healthcare Worker	Health worker	No	31-35	No	Likely Perceived Risk of Infection	High Severity of Disease	High Susceptibility to Infection	Yes	No	Infrequently	3	No or Minimal Anxiety	Low Security	House or Apartment	Male
Rural	Associate's degree	Healthcare Worker	Health worker	No	26-30	No	Likely Perceived Risk of Infection	High Severity of Disease	High Susceptibility to Infection	Yes	No	Frequently	2	No or Minimal Anxiety	Low Security	House or Apartment	Male
Rural	Graduated high school	Healthcare Worker	Health worker	No	31-35	No	Likely Perceived Risk of Infection	Not Particularly Serious Severity of Disease	Not Susceptible to Infection	Yes	No	Frequently	2	No or Minimal Anxiety	Low Security	House or Apartment	Female
Rural	Graduated high school	Not Healthcare Worker	Public service/essential services/community leader	No	26-30	No	Likely Perceived Risk of Infection	High Severity of Disease	High Susceptibility to Infection	No	.	Frequently	6	Moderate to Severe Anxiety	Low Security	House or Apartment	Male
Rural	Associate's degree	Healthcare Worker	Health worker	No	26-30	No	Likely Perceived Risk of Infection	High Severity of Disease	High Susceptibility to Infection	Yes	No	Frequently	6	Moderate to Severe Anxiety	Low Security	House or Apartment	Male
Rural	Bachelors degree	Healthcare Worker	Health worker	No	31-35	No	Likely Perceived Risk of Infection	Not Particularly Serious Severity of Disease	Not Susceptible to Infection	Yes	No	Infrequently	0	No or Minimal Anxiety	Low Security	House or Apartment	Male
Rural	Associate's degree	Healthcare Worker	Health worker	No	26-30	No	Likely Perceived Risk of Infection	High Severity of Disease	High Susceptibility to Infection	Yes	No	Frequently	0	No or Minimal Anxiety	Low Security	House or Apartment	Male
Rural	Associate's degree	Healthcare Worker	Health worker	No	31-35	No	Likely Perceived Risk of Infection	High Severity of Disease	High Susceptibility to Infection	Yes	No	Frequently	3	No or Minimal Anxiety	Low Security	House or Apartment	Male
Rural	Less than high school graduate	Healthcare Worker	Community health worker	No	36-40	No	Likely Perceived Risk of Infection	High Severity of Disease	High Susceptibility to Infection	Yes	No	Frequently	4	No or Minimal Anxiety	Low Security	House or Apartment	Male
Urban	No education	Healthcare Worker	Health worker	No	31-35	No	Likely Perceived Risk of Infection	High Severity of Disease	High Susceptibility to Infection	Yes	No	Frequently	4	No or Minimal Anxiety	Low Security	House or Apartment	Male
Rural	Less than high school graduate	Healthcare Worker	Community health worker	No	26-30	No	Likely Perceived Risk of Infection	High Severity of Disease	High Susceptibility to Infection	Yes	No	Frequently	6	Moderate to Severe Anxiety	Low Security	House or Apartment	Male
Rural	Bachelors degree	Healthcare Worker	Health worker	No	26-30	No	Likely Perceived Risk of Infection	High Severity of Disease	High Susceptibility to Infection	Yes	No	Frequently	0	No or Minimal Anxiety	Low Security	House or Apartment	Male
Rural	Bachelors degree	Healthcare Worker	Health worker	No	18-25	No	Likely Perceived Risk of Infection	High Severity of Disease	High Susceptibility to Infection	Yes	No	Infrequently	3	No or Minimal Anxiety	Low Security	House or Apartment	Male
Rural	Associate's degree	Healthcare Worker	Health worker	No	26-30	No	Likely Perceived Risk of Infection	High Severity of Disease	High Susceptibility to Infection	Yes	No	Frequently	5	Moderate to Severe Anxiety	Low Security	House or Apartment	Male
Rural	Associate's degree	Healthcare Worker	Health worker	No	26-30	No	Likely Perceived Risk of Infection	High Severity of Disease	High Susceptibility to Infection	Yes	No	Frequently	1	No or Minimal Anxiety	Low Security	House or Apartment	Male
Rural	Bachelors degree	Healthcare Worker	Health worker	No	31-35	No	Likely Perceived Risk of Infection	High Severity of Disease	High Susceptibility to Infection	Yes	No	Infrequently	8	Moderate to Severe Anxiety	Low Security	House or Apartment	Male
Rural	Associate's degree	Healthcare Worker	Health worker	No	Under 18	No	Likely Perceived Risk of Infection	High Severity of Disease	High Susceptibility to Infection	Yes	No	Infrequently	0	No or Minimal Anxiety	Low Security	House or Apartment	Female
Rural	Associate's degree	Healthcare Worker	Health worker	No	26-30	No	Likely Perceived Risk of Infection	High Severity of Disease	High Susceptibility to Infection	Yes	No	Frequently	3	No or Minimal Anxiety	Low Security	House or Apartment	Male
Rural	Associate's degree	Healthcare Worker	Health worker	No	26-30	No	Likely Perceived Risk of Infection	High Severity of Disease	High Susceptibility to Infection	Yes	No	Infrequently	2	No or Minimal Anxiety	Low Security	House or Apartment	Male
Rural	Less than high school graduate	Healthcare Worker	Health worker	No	36-40	No	Likely Perceived Risk of Infection	High Severity of Disease	High Susceptibility to Infection	Yes	No	Infrequently	4	No or Minimal Anxiety	Low Security	House or Apartment	Male
Rural	Graduated high school	Healthcare Worker	Health worker	No	26-30	No	Likely Perceived Risk of Infection	High Severity of Disease	High Susceptibility to Infection	Yes	No	Frequently	7	Moderate to Severe Anxiety	Low Security	House or Apartment	Male
Rural	Associate's degree	Healthcare Worker	Community health worker	No	18-25	No	Likely Perceived Risk of Infection	High Severity of Disease	High Susceptibility to Infection	Yes	No	Frequently	6	Moderate to Severe Anxiety	Low Security	House or Apartment	Male
Urban	Graduated high school	Healthcare Worker	Community health worker	No	31-35	No	Likely Perceived Risk of Infection	High Severity of Disease	High Susceptibility to Infection	Yes	No	Frequently	2	No or Minimal Anxiety	Low Security	House or Apartment	Male
Urban	Less than high school graduate	Healthcare Worker	Community health worker	Yes	36-40	No	Likely Perceived Risk of Infection	High Severity of Disease	High Susceptibility to Infection	Yes	No	Infrequently	6	Moderate to Severe Anxiety	Low Security	House or Apartment	Male
Rural	Less than high school graduate	Healthcare Worker	Community health worker	No	31-35	No	Likely Perceived Risk of Infection	High Severity of Disease	High Susceptibility to Infection	Yes	No	Frequently	5	Moderate to Severe Anxiety	Low Security	House or Apartment	Female
Rural	Graduated high school	Healthcare Worker	Community health worker	No	18-25	Yes	Likely Perceived Risk of Infection	High Severity of Disease	High Susceptibility to Infection	Yes	No	Infrequently	2	No or Minimal Anxiety	Low Security	House or Apartment	Male
Rural	Less than high school graduate	Healthcare Worker	Community health worker	No	31-35	No	Likely Perceived Risk of Infection	High Severity of Disease	High Susceptibility to Infection	Yes	No	Frequently	0	No or Minimal Anxiety	Low Security	House or Apartment	Female
Rural	Less than high school graduate	Healthcare Worker	Community health worker	No	31-35	No	Likely Perceived Risk of Infection	High Severity of Disease	High Susceptibility to Infection	Yes	No	Frequently	5	Moderate to Severe Anxiety	Low Security	House or Apartment	Male
Rural	Graduated high school	Healthcare Worker	Community health worker	No	18-25	Yes	Likely Perceived Risk of Infection	High Severity of Disease	High Susceptibility to Infection	Yes	No	Infrequently	4	No or Minimal Anxiety	Low Security	House or Apartment	Male
Rural	Graduated high school	Healthcare Worker	Community health worker	No	31-35	No	Likely Perceived Risk of Infection	High Severity of Disease	High Susceptibility to Infection	Yes	No	Frequently	6	Moderate to Severe Anxiety	Low Security	House or Apartment	Male
Rural	Associate's degree	Healthcare Worker	Community health worker	No	18-25	No	Likely Perceived Risk of Infection	High Severity of Disease	High Susceptibility to Infection	Yes	No	Frequently	1	No or Minimal Anxiety	Low Security	House or Apartment	Male
Rural	No education	Healthcare Worker	Health worker	No	31-35	No	Likely Perceived Risk of Infection	High Severity of Disease	High Susceptibility to Infection	Yes	No	Frequently	1	No or Minimal Anxiety	Low Security	House or Apartment	Male
Urban	Graduated high school	Healthcare Worker	Community health worker	No	31-35	No	Likely Perceived Risk of Infection	High Severity of Disease	High Susceptibility to Infection	Yes	No	Frequently	3	No or Minimal Anxiety	Low Security	House or Apartment	Male
Rural	Associate's degree	Not Healthcare Worker	Other	No	26-30	No	Likely Perceived Risk of Infection	High Severity of Disease	High Susceptibility to Infection	Yes	.	Infrequently	0	No or Minimal Anxiety	Low Security	House or Apartment	Male
Rural	Associate's degree	Not Healthcare Worker	Public service/essential services/community leader	No	Under 18	Yes	Unlikely Perceived Risk of Infection	High Severity of Disease	High Susceptibility to Infection	No	.	Infrequently	0	No or Minimal Anxiety	Low Security	House or Apartment	Female
Rural	Associate's degree	Not Healthcare Worker	Public service/essential services/community leader	No	31-35	No	Unlikely Perceived Risk of Infection	Not Particularly Serious Severity of Disease	Not Susceptible to Infection	Yes	.	Infrequently	0	No or Minimal Anxiety	Low Security	House or Apartment	Male
Rural	Bachelors degree	Not Healthcare Worker	Not currently in paid work	No	18-25	No	Unlikely Perceived Risk of Infection	Not Particularly Serious Severity of Disease	Not Susceptible to Infection	Yes	.	Frequently	0	No or Minimal Anxiety	Low Security	House or Apartment	Female
Urban	Associate's degree	Healthcare Worker	Community health worker	No	31-35	Yes	Unlikely Perceived Risk of Infection	Not Particularly Serious Severity of Disease	Not Susceptible to Infection	Yes	No	Frequently	0	No or Minimal Anxiety	Low Security	House or Apartment	Male
Urban	Graduated high school	Healthcare Worker	Community health worker	No	31-35	Yes	Unlikely Perceived Risk of Infection	Not Particularly Serious Severity of Disease	Not Susceptible to Infection	Yes	No	Frequently	0	No or Minimal Anxiety	Low Security	House or Apartment	Male
Rural	Graduated high school	Healthcare Worker	Community health worker	No	36-40	Yes	Unlikely Perceived Risk of Infection	Not Particularly Serious Severity of Disease	Not Susceptible to Infection	Yes	Yes	Frequently	0	No or Minimal Anxiety	Low Security	House or Apartment	Male
Rural	Associate's degree	Healthcare Worker	Health worker	No	Under 18	No	Unlikely Perceived Risk of Infection	Not Particularly Serious Severity of Disease	Not Susceptible to Infection	Yes	No	Frequently	0	No or Minimal Anxiety	Low Security	House or Apartment	Male
Rural	Graduated high school	Healthcare Worker	Health worker	No	36-40	No	Likely Perceived Risk of Infection	Not Particularly Serious Severity of Disease	Not Susceptible to Infection	Yes	No	Frequently	0	No or Minimal Anxiety	Low Security	House or Apartment	Male
Rural	Graduated high school	Healthcare Worker	Community health worker	No	26-30	No	Unlikely Perceived Risk of Infection	Not Particularly Serious Severity of Disease	Not Susceptible to Infection	Yes	Yes	Frequently	0	No or Minimal Anxiety	Low Security	House or Apartment	Female
Urban	Bachelors degree	Not Healthcare Worker	Other	No	18-25	No	Unlikely Perceived Risk of Infection	Not Particularly Serious Severity of Disease	Not Susceptible to Infection	No	.	Frequently	0	No or Minimal Anxiety	Low Security	House or Apartment	Male
Urban	Associate's degree	Not Healthcare Worker	Other	No	18-25	No	Likely Perceived Risk of Infection	Not Particularly Serious Severity of Disease	Not Susceptible to Infection	Yes	.	Frequently	0	No or Minimal Anxiety	Low Security	House or Apartment	Male
Urban	Graduated high school	Healthcare Worker	Health worker	No	18-25	Yes	Unlikely Perceived Risk of Infection	Not Particularly Serious Severity of Disease	Not Susceptible to Infection	Yes	No	Frequently	0	No or Minimal Anxiety	Low Security	House or Apartment	Male
Urban	Graduated high school	Healthcare Worker	Community health worker	No	31-35	Yes	Unlikely Perceived Risk of Infection	Not Particularly Serious Severity of Disease	Not Susceptible to Infection	Yes	No	Frequently	0	No or Minimal Anxiety	Low Security	House or Apartment	Male
Urban	Graduated high school	Healthcare Worker	Community health worker	No	Under 18	No	Unlikely Perceived Risk of Infection	Not Particularly Serious Severity of Disease	Not Susceptible to Infection	Yes	No	Infrequently	0	No or Minimal Anxiety	Low Security	House or Apartment	Female
Urban	Less than high school graduate	Healthcare Worker	Community health worker	No	26-30	Yes	Unlikely Perceived Risk of Infection	Not Particularly Serious Severity of Disease	Not Susceptible to Infection	Yes	Yes	Frequently	0	No or Minimal Anxiety	Low Security	House or Apartment	Male
Urban	Associate's degree	Not Healthcare Worker	Public service/essential services/community leader	No	18-25	Yes	Unlikely Perceived Risk of Infection	Not Particularly Serious Severity of Disease	Not Susceptible to Infection	.	.	Infrequently	0	No or Minimal Anxiety	Low Security	House or Apartment	Male
Rural	Associate's degree	Not Healthcare Worker	Other	No	31-35	No	Unlikely Perceived Risk of Infection	Not Particularly Serious Severity of Disease	Not Susceptible to Infection	Yes	.	Frequently	0	No or Minimal Anxiety	Low Security	House or Apartment	Male
Rural	Graduated high school	Healthcare Worker	Community health worker	No	26-30	No	Unlikely Perceived Risk of Infection	Not Particularly Serious Severity of Disease	Not Susceptible to Infection	Yes	No	Frequently	0	No or Minimal Anxiety	Low Security	House or Apartment	Male
Rural	Associate's degree	Healthcare Worker	Health worker	No	26-30	Yes	Unlikely Perceived Risk of Infection	Not Particularly Serious Severity of Disease	Not Susceptible to Infection	Yes	No	Frequently	0	No or Minimal Anxiety	Low Security	House or Apartment	Male
Rural	Less than high school graduate	Not Healthcare Worker	Not currently in paid work	No	18-25	No	Unlikely Perceived Risk of Infection	Not Particularly Serious Severity of Disease	Not Susceptible to Infection	No	.	Infrequently	0	No or Minimal Anxiety	Low Security	House or Apartment	Female
Rural	Associate's degree	Not Healthcare Worker	Public service/essential services/community leader	No	36-40	Yes	Unlikely Perceived Risk of Infection	Not Particularly Serious Severity of Disease	Not Susceptible to Infection	Yes	.	Infrequently	0	No or Minimal Anxiety	Low Security	House or Apartment	Female
Rural	Graduated high school	Healthcare Worker	Community health worker	No	26-30	No	Unlikely Perceived Risk of Infection	Not Particularly Serious Severity of Disease	Not Susceptible to Infection	Yes	No	Frequently	0	No or Minimal Anxiety	Low Security	House or Apartment	Male
[truncated: 4,117 more rows]
